# Supplementary material for: Structure of entinostat Form B, C21H20N4O3, derived using laboratory powder diffraction data and density functional techniques
Source: Acta Crystallogr E Crystallogr Commun. 2025 Aug 21;81(Pt 9):865–9. doi: 10.1107/S2056989025007406 (PMC12412689; doi:10.1107/S2056989025007406)
Supplement: Supplementary file 1 [file e-81-00865-sup1.cif]

##############################################################################
#                                                                            #
# This CIF contains the data in a paper accepted for publication in          #
# Acta Crystallographica Section E. It conforms to the requirements of       #
# Notes for Authors for Acta Crystallographica Section E, and has been       #
# peer reviewed under the auspices of the IUCr Commission on Journals.       #
#                                                                            #
# Full details of the Crystallographic Information File format               #
# are given in the paper "The Crystallographic Information File (CIF):       #
# a New Standard Archive File for Crystallography" by S. R. Hall, F. H.      #
# Allen and I. D. Brown [Acta Cryst. (1991), A47, 655-685].                  #
#                                                                            #
# The current version of the core CIF dictionary is obtainable from          #
# ftp://ftp.iucr.org/pub/cif_core.dic.                                       #
#                                                                            #
# Software is freely available for graphical display of the structure(s)     #
# in this CIF. For information consult the CIF software page                 #
# http://www.iucr.org/resources/cif/software.                                #
#                                                                            #
# This file may be used for bona fide research purposes within the           #
# scientific community so long as proper attribution is given to the journal # 
# article from which it was obtained.                                        #
#                                                                            #
##############################################################################
data_Rietveld
_audit_creation_method     "created in GSAS-II"
_journal_data_validation_number     ?
_journal_date_recd_electronic     2025-07-24
_journal_date_accepted     2025-08-18
_journal_name_full     'Acta Crystallographica, Section E'
_journal_year     2025
_journal_volume     81
_journal_issue      1
_journal_page_first     0
_journal_page_last     0
_journal_paper_category     GO
_journal_paper_doi     10.1107/S2056989025007406
_journal_coeditor_code     HB8151
_publ_contact_author_name     'James A. Kaduk'
_publ_contact_author_address
;
Department of Chemistry,
North Central College,
131 S. Loomis
St., Naperville IL
60540 USA
;
_publ_contact_author_email     kaduk@polycrystallography.com
_publ_contact_author_fax     ?
_publ_contact_author_phone     1-630-605-0274
_publ_section_title
;
Structure of entinostat Form B, C~21~H~20~N~4~O~3~, derived using laboratory
powder diffraction data and density functional techniques
;
_publ_section_title_footnote     .
loop_
    _publ_author_name
    _publ_author_footnote
    _publ_author_address
    'Kaduk, James A.' .
;
Department of Chemistry,
North Central College,
131 S. Loomis
St., Naperville IL
60540 USA
;
    'Sunil Kumar Rai' .
;
Department of Chemistry
Faculty of Science
University of Lucknow
Lucknow 226007
Uttar Pradesh
India
;
_publ_section_synopsis
;
The crystal structure of entinostat Form B has been solved and refined using
laboratory X-ray powder diffraction data, and optimized using density
functional techniques.
;
_pd_block_id     2024-10-21T11:21|rai015_2|noname|NCCPAN
_chemical_name_systematic
;
Pyridin-3-ylmethyl
<i>N</i>-({4-[(2-aminophenyl)carbamoyl]phenyl}methyl)carbamate
;
_chemical_name_common     'entinostat Form B'
_chemical_formula_moiety     'C21 H20 N4 O3'
_chemical_formula_sum     "C21 H20 N4 O3"
_chemical_formula_structural     ?
_chemical_formula_analytical     ?
_chemical_formula_iupac     'C21 H20 N4 O3'
_chemical_formula_weight     376.42
_chemical_melting_point     ?
_chemical_compound_source     ?
_symmetry_cell_setting     orthorhombic
_symmetry_space_group_name_Hall     ?
_space_group_name_H-M_alt     "P n a 21"
_space_group_name_Hall     "P 2c -2n"
loop_
    _space_group_symop_id
    _space_group_symop_operation_xyz
    1 x,y,z
    2 1/2-x,1/2+y,1/2+z
    3 1/2+x,1/2-y,z
    4 -x,-y,1/2+z
_cell_length_a     38.236(5)
_cell_length_b     9.4459(7)
_cell_length_c     5.0673(4)
_cell_angle_alpha     90
_cell_angle_beta     90
_cell_angle_gamma     90
_cell_volume     1830.2(2)
_cell_formula_units_Z     4
_cell_special_details     ?
_exptl_crystal_density_diffrn     1.3661
_exptl_crystal_density_meas     ?
_exptl_crystal_density_method     ?
_exptl_crystal_F_000     ?
_pd_char_colour     ?
_pd_char_particle_morphology     ?
_exptl_special_details     ?
_diffrn_ambient_temperature     300
_diffrn_source     'sealed X-ray tube'
_diffrn_radiation_type     "Mo K\a~1,2~"
loop_
    _diffrn_radiation_wavelength
    0.70932
    0.71361
_diffrn_radiation_monochromator     'Zr filter'
_diffrn_measurement_device_type     'PANalytical Empyrean'
_diffrn_detector     'Si strip'
_pd_instr_dist_src/mono     ?
_pd_instr_dist_mono/spec     ?
_pd_instr_dist_src/spec     240
_pd_instr_dist_spec/anal     ?
_pd_instr_dist_anal/detc     ?
_pd_instr_dist_spec/detc     240
_pd_instr_location     ?
_diffrn_radiation_probe     x-ray
loop_
    _refln_index_h
    _refln_index_k
    _refln_index_l
    _refln_F_squared_meas
    _refln_F_squared_calc
    _refln_phase_calc
    _refln_d_spacing
    _gsas_i100_meas
    2 0 0 844.5711 789.5897 -0.0 19.11807 24.22
    4 0 0 5887.5751 5592.2531 -0.0 9.55903 42.24
    1 1 0 238.1572 236.3086 0.0 9.17022 3.24
    2 1 0 344.7842 238.6190 180.0 8.46863 3.98
    3 1 0 461.4524 456.1628 -180.0 7.58893 4.26
    4 1 0 1333.0715 1395.6009 0.0 6.71890 9.59
    6 0 0 120.9093 110.6412 0.0 6.37269 0.38
    5 1 0 528.9955 692.4360 -180.0 5.94360 2.97
    6 1 0 2.6028 2.4288 0.0 5.28285 0.01
    2 0 1 2452.1479 2114.4976 35.1 4.89818 10.76
    8 0 0 9193.4101 8036.9018 -180.0 4.77952 16.41
    7 1 0 335.0028 316.0231 -0.0 4.72861 1.18
    0 2 0 4521.4784 4363.2671 -0.0 4.72295 8.14
    1 2 0 19363.6480 18982.8492 180.0 4.68733 68.62
    2 2 0 7274.6499 7143.6580 180.0 4.58511 24.63
    4 0 1 2062.5837 1944.1435 -131.5 4.47714 7.37
    0 1 1 1078.8509 1023.3868 -18.1 4.46536 3.85
    1 1 1 2477.0995 2433.0891 -174.1 4.43521 17.43
    3 2 0 4754.6826 4676.2914 180.0 4.42867 14.98
    2 1 1 8204.1055 8182.8090 -26.7 4.34832 55.20
    8 1 0 94.5499 95.6292 0.0 4.26467 0.27
    4 2 0 12873.0457 12929.9787 180.0 4.23431 36.95
    3 1 1 15953.9382 16034.0362 6.3 4.21420 100.00
    4 1 1 2288.8344 2434.6403 -125.0 4.04570 13.09
    5 2 0 10318.9289 10445.1475 180.0 4.01836 26.58
    6 0 1 4974.6783 4422.0330 -134.9 3.96625 13.54
    9 1 0 457.2108 438.1666 0.0 3.87460 1.07
    5 1 1 3336.6047 3211.2913 -86.5 3.85610 17.14
    10 0 0 11680.0559 10994.5041 -0.0 3.82361 13.29
    6 2 0 88.0480 85.4792 0.0 3.79447 0.20
    6 1 1 1868.8224 1995.7811 82.0 3.65696 8.54
    7 2 0 119.9335 161.7119 -180.0 3.57266 0.24
    10 1 0 3.2835 4.4331 180.0 3.54425 0.01
    8 0 1 4260.7171 4611.4598 -57.7 3.47692 8.67
    7 1 1 10771.6873 11033.2294 130.6 3.45717 43.49
    1 2 1 280.9641 266.2965 -69.8 3.44094 1.14
    2 2 1 3062.8966 3068.1408 -74.6 3.39989 12.06
    8 2 0 3876.4412 3771.4319 180.0 3.35945 6.90
    3 2 1 2097.3496 1954.9575 -77.3 3.33462 7.91
    8 1 1 2758.0036 2867.8487 -113.0 3.26290 9.81
    11 1 0 4.4263 4.6042 180.0 3.26215 0.01
    4 2 1 8882.0099 9063.9493 -103.3 3.24924 31.65
    12 0 0 143.1563 151.7025 0.0 3.18634 0.11
    9 2 0 44.7353 45.0312 180.0 3.15859 0.07
    5 2 1 5511.9904 5431.7819 -106.5 3.14854 18.33
    1 3 0 2942.4474 2959.2299 180.0 3.13801 4.63
    2 3 0 630.2983 708.4778 180.0 3.10678 0.97
    9 1 1 1502.7441 1639.1587 29.3 3.07794 4.71
    3 3 0 4344.4102 4408.4141 180.0 3.05674 6.47
    10 0 1 2012.2225 2054.3680 -125.5 3.05219 3.09
    6 2 1 5.5047 5.9485 -98.1 3.03730 0.02
    12 1 0 23.5118 28.1893 180.0 3.01920 0.03
    4 3 0 133.4758 181.7341 -0.0 2.99058 0.19
    10 2 0 113.2271 126.3209 -0.0 2.97180 0.16
    7 2 1 159.1272 154.3108 -130.6 2.91990 0.45
    5 3 0 2402.8170 2212.4451 -180.0 2.91150 3.23
    10 1 1 1822.7436 1634.5945 141.3 2.90434 5.04
    6 3 0 50.2094 30.1307 0.0 2.82288 0.06
    13 1 0 68.2404 50.5624 180.0 2.80825 0.08
    8 2 1 4099.1788 3316.3901 1.1 2.80001 10.56
    11 2 0 1497.3052 1203.3327 180.0 2.79953 1.83
    11 1 1 3873.5905 3649.1431 -151.5 2.74292 9.47
    14 0 0 19.4489 18.1927 0.0 2.73115 0.01
    7 3 0 369.7516 344.3113 180.0 2.72789 0.43
    12 0 1 328.2839 307.3900 -134.2 2.69739 0.39
    9 2 1 597.6698 563.0211 50.4 2.68049 1.40
    0 3 1 4417.8614 4279.2572 60.6 2.67440 5.21
    1 3 1 645.4182 619.2082 -34.0 2.66788 1.51
    2 3 1 645.0650 491.8042 -165.2 2.64861 1.49
    12 2 0 397.1678 310.5071 180.0 2.64143 0.43
    8 3 0 164.1576 125.0093 180.0 2.62936 0.18
    14 1 0 219.1764 173.9049 -180.0 2.62368 0.23
    3 3 1 505.3061 415.4755 -137.7 2.61740 1.14
    12 1 1 647.5194 687.6217 -55.7 2.59371 1.40
    4 3 1 1738.7577 1935.2334 159.6 2.57550 3.78
    10 2 1 4345.7147 4476.2132 48.4 2.56348 9.24
    0 0 2 1301.6038 1192.0474 -87.4 2.53366 0.75
    9 3 0 1253.8719 1183.5931 180.0 2.52964 1.26
    5 3 1 482.0293 463.5824 132.9 2.52447 1.00
    2 0 2 224.6135 241.9911 55.0 2.51170 0.25
    13 2 0 528.6282 645.4999 180.0 2.49668 0.51
    6 3 1 1456.1446 1701.2638 108.1 2.46604 2.88
    15 1 0 3068.4185 3458.1058 -0.0 2.46104 2.85
    13 1 1 728.7964 801.2722 78.4 2.45628 1.41
    11 2 1 1101.3620 1201.8962 124.8 2.45044 2.13
    4 0 2 1687.0054 1775.6674 -174.1 2.44909 1.80
    1 1 2 252.7628 279.0474 -94.2 2.44216 0.54
    10 3 0 1491.1606 1689.4124 -0.0 2.43060 1.37
    2 1 2 426.1229 480.9739 63.9 2.42735 0.89
    14 0 1 423.9775 525.1597 -61.8 2.40419 0.39
    3 1 2 249.6487 312.6934 51.3 2.40326 0.51
    7 3 1 1455.7583 1841.8770 158.0 2.40196 2.72
    16 0 0 21.8480 32.4304 0.0 2.38976 0.01
    4 1 2 46.3349 76.4543 -124.6 2.37070 0.09
    14 2 0 824.1828 1170.3471 180.0 2.36430 0.71
    0 4 0 280.6835 386.5375 -0.0 2.36148 0.12
    1 4 0 1943.2252 2491.0444 -0.0 2.35699 1.70
    6 0 2 1823.4957 2276.7837 160.4 2.35440 1.78
    2 4 0 1655.7781 1837.0801 -0.0 2.34367 1.43
    12 2 1 36.1111 40.4997 36.2 2.34230 0.06
    8 3 1 1166.7841 1202.1151 -118.1 2.33387 2.05
    11 3 0 132.0221 136.6611 -180.0 2.33360 0.11
    5 1 2 1710.2892 1657.5420 -173.2 2.33072 3.26
    14 1 1 1628.3763 1621.4275 -148.6 2.32990 2.80
    3 4 0 928.1847 873.8403 180.0 2.32196 0.79
    16 1 0 14.7608 14.0224 180.0 2.31677 0.01
    4 4 0 188.5851 196.0097 180.0 2.29256 0.16
    6 1 2 42.8462 45.6930 81.1 2.28451 0.08
    9 3 1 3774.4183 3492.1492 91.0 2.26330 6.19
    5 4 0 481.5542 412.1029 0.0 2.25635 0.38
    15 2 0 0.7007 0.6080 -180.0 2.24321 0.00
    12 3 0 0.0010 0.0009 0.0 2.23963 0.00
    13 2 1 13.6522 11.8797 -1.8 2.23960 0.02
    8 0 2 360.2007 314.2064 157.4 2.23857 0.31
    7 1 2 2684.3106 2418.9158 -84.1 2.23327 4.64
    0 2 2 172.1750 156.8312 39.6 2.23268 0.15
    1 2 2 426.6510 398.0108 -150.2 2.22888 0.74
    2 2 2 1438.7708 1389.7396 50.4 2.21761 2.46
    6 4 0 17.2542 16.1791 -180.0 2.21433 0.01
    15 1 1 905.8152 847.7037 -160.7 2.21376 1.40
    3 2 2 197.7283 164.0270 131.3 2.19919 0.33
    10 3 1 376.9909 304.1666 55.6 2.19153 0.58
    17 1 0 963.9655 756.3636 0.0 2.18801 0.70
    8 1 2 729.2087 588.7079 -140.5 2.17824 1.19
    4 2 2 1166.6510 969.7566 -10.2 2.17416 1.90
    7 4 0 230.8556 196.0740 -0.0 2.16758 0.17
    16 0 1 3963.7436 3434.0429 -152.2 2.16145 2.90
    13 3 0 2944.1371 2512.7154 180.0 2.14935 2.09
    5 2 2 310.0652 263.5838 33.8 2.14320 0.49
    14 2 1 2279.0235 1933.1501 13.5 2.14256 3.29
    1 4 1 311.0633 265.8867 -97.7 2.13711 0.46
    16 2 0 917.9606 767.7961 180.0 2.13233 0.64
    2 4 1 570.3816 474.7156 -128.7 2.12717 0.83
    18 0 0 4600.7696 3765.5612 -0.0 2.12423 1.57
    9 1 2 957.2403 749.1893 -172.3 2.12053 1.47
    11 3 1 611.4876 481.8509 -41.3 2.11963 0.87
    8 4 0 407.9731 315.6528 0.0 2.11716 0.28
    10 0 2 1633.7944 1204.7740 -171.5 2.11205 1.24
    3 4 1 162.6301 119.1229 -38.1 2.11090 0.23
    6 2 2 596.4506 417.7494 23.1 2.10710 0.90
    16 1 1 1402.7958 1012.5110 2.3 2.10699 1.95
    4 4 1 183.9715 127.5780 173.8 2.08873 0.26
    18 1 0 3289.2073 2590.9684 -180.0 2.07247 2.14
    7 2 2 1984.3618 1506.7307 -110.8 2.06670 2.88
    9 4 0 319.4025 235.0757 -180.0 2.06405 0.21
    14 3 0 1917.1110 1389.3282 0.0 2.06314 1.25
    5 4 1 1971.8457 1421.9184 57.4 2.06124 2.67
    10 1 2 329.0801 236.7934 -144.5 2.06116 0.47
    15 2 1 571.1944 358.6477 -63.3 2.05121 0.75
    12 3 1 808.7496 490.6694 -158.9 2.04848 1.07
    17 2 0 587.4717 330.9783 -0.0 2.03067 0.37
    6 4 1 2892.2091 1598.7728 149.7 2.02906 3.78
    8 2 2 1443.2258 834.9241 63.2 2.02285 1.99
    10 4 0 36.8236 25.6642 -0.0 2.00918 0.02
    17 1 1 1006.4024 707.9180 179.0 2.00875 1.26
    11 1 2 583.6452 433.9432 -38.9 2.00101 0.78
    7 4 1 1216.9289 891.6360 78.5 1.99291 1.53
    12 0 2 4222.9631 3343.3529 -17.9 1.98313 2.77
    15 3 0 1.1502 0.9213 -180.0 1.98120 0.00
    13 3 1 1467.2001 1191.4599 74.6 1.97871 1.80
    9 2 2 775.2906 636.7614 44.5 1.97638 1.01
    1 3 2 208.4092 190.7674 27.2 1.97131 0.27
    19 1 0 1741.6236 1542.6681 -0.0 1.96826 1.02
    16 2 1 775.8137 689.2917 151.1 1.96541 0.93
    2 3 2 2.4125 2.1494 -127.2 1.96350 0.00
    18 0 1 1381.5401 1270.4020 -52.7 1.95906 0.82
    8 4 1 829.5959 776.4700 55.9 1.95351 1.00
    11 4 0 319.1430 298.6207 0.0 1.95335 0.19
    3 3 2 372.0451 346.3786 32.0 1.95068 0.48
    12 1 2 587.0457 596.3999 133.8 1.94081 0.73
    18 2 0 490.5364 499.3899 180.0 1.93730 0.28
    4 3 2 64.4026 69.4216 -77.0 1.93315 0.08
    10 2 2 329.2155 361.7769 59.4 1.92805 0.41
    18 1 1 17.4055 19.0597 96.2 1.91824 0.02
    20 0 0 94.4122 100.4561 -0.0 1.91181 0.03
    9 4 1 1731.6307 1851.7352 41.0 1.91156 1.99
    5 3 2 454.1863 479.0416 -161.7 1.91129 0.55
    14 3 1 1102.3184 1181.6933 -115.1 1.91084 1.25
    16 3 0 169.5865 184.4500 0.0 1.90357 0.09
    12 4 0 101.6099 112.9688 -0.0 1.89723 0.06
    1 5 0 1667.6914 2235.8062 -0.0 1.88688 0.92
    6 3 2 781.7830 1034.2432 -109.6 1.88555 0.92
    17 2 1 51.3855 66.4981 -63.3 1.88495 0.06
    13 1 2 289.2548 391.5855 -19.9 1.88118 0.34
    2 5 0 94.0873 131.6710 0.0 1.88002 0.05
    11 2 2 824.1878 1138.5857 -51.4 1.87855 0.96
    20 1 0 402.0978 581.5418 -180.0 1.87381 0.21
    3 5 0 125.7774 186.1488 -0.0 1.86876 0.07
    10 4 1 124.4785 177.4388 104.5 1.86772 0.14
    14 0 2 2459.0048 3263.8689 -135.7 1.85747 1.39
    7 3 2 796.0650 1032.4870 -98.1 1.85644 0.91
    4 5 0 1189.3574 1504.0692 -0.0 1.85333 0.63
    19 2 0 553.1744 721.9190 180.0 1.85137 0.29
    15 3 1 1277.4164 1702.1415 37.2 1.84518 1.35
    13 4 0 1.6755 2.2745 180.0 1.84141 0.00
    19 1 1 10.9284 15.4668 147.3 1.83471 0.01
    5 5 0 838.1207 1192.2084 -0.0 1.83404 0.43
    17 3 0 693.8013 1006.3399 180.0 1.83019 0.35
    12 2 2 620.9552 912.0833 84.7 1.82848 0.68
    8 3 2 729.2366 1098.3852 3.0 1.82446 0.80
    11 4 1 867.4698 1341.2540 179.2 1.82262 0.90
    14 1 2 135.0437 209.1679 160.6 1.82256 0.15
    6 5 0 250.5885 483.8083 -0.0 1.81127 0.13
    18 2 1 204.2950 393.6918 -32.4 1.80956 0.21
    9 3 2 574.8742 810.9439 84.9 1.79015 0.60
    20 0 1 102.2296 138.1594 -64.2 1.78873 0.05
    21 1 0 43.9247 58.3782 0.0 1.78786 0.02
    14 4 0 1673.6172 2221.1948 -0.0 1.78633 0.81
    7 5 0 70.7919 89.8731 -0.0 1.78541 0.03
    16 3 1 268.6861 335.3017 65.6 1.78198 0.26
    13 2 2 2291.0483 2687.6326 178.2 1.77835 2.35
    12 4 1 772.0587 932.0065 -98.4 1.77678 0.76
    20 2 0 281.9063 352.1714 180.0 1.77213 0.13
    0 5 1 1638.7962 2068.2676 12.2 1.77016 0.80
    1 5 1 164.8189 222.7214 -67.1 1.76827 0.16
    15 1 2 542.4627 773.8520 161.9 1.76533 0.55
    2 5 1 110.6464 171.6117 -178.1 1.76262 0.11
    18 3 0 284.9029 442.4387 -180.0 1.76095 0.13
    20 1 1 220.8189 376.7740 -47.6 1.75750 0.21
    8 5 0 37.8333 65.3206 -0.0 1.75691 0.02
    10 3 2 101.7635 190.5150 -18.1 1.75399 0.10
    3 5 1 97.8140 196.3799 -36.0 1.75333 0.09
    4 5 1 507.0851 1157.8280 83.5 1.74057 0.48
    19 2 1 36.7627 78.2964 80.0 1.73894 0.03
    16 0 2 164.0181 362.4312 -100.1 1.73846 0.08
    22 0 0 113.6479 252.1568 180.0 1.73801 0.03
    15 4 0 575.0160 1164.4223 -0.0 1.73234 0.26
    13 4 1 13.8718 28.0587 125.3 1.73068 0.01
    14 2 2 383.5297 774.3294 -53.1 1.72859 0.37
    0 4 2 83.1196 174.0396 155.9 1.72748 0.04
    9 5 0 564.2009 1084.9866 -0.0 1.72621 0.26
    1 4 2 188.5687 364.8538 -110.8 1.72572 0.18
    5 5 1 56.0810 106.1002 -152.5 1.72456 0.05
    17 3 1 239.0075 425.3337 75.7 1.72136 0.22
    2 4 2 22.8170 38.7362 5.5 1.72047 0.02
    11 3 2 305.7684 532.5184 41.8 1.71648 0.29
    3 4 2 133.0495 249.0939 -18.6 1.71183 0.13
    16 1 2 120.7000 225.4157 83.6 1.70975 0.11
    22 1 0 128.2688 240.4432 180.0 1.70931 0.06
    6 5 1 123.3401 242.6759 54.6 1.70559 0.11
    4 4 2 14.9883 34.8567 -91.4 1.69995 0.01
    21 2 0 25.6647 50.9426 -180.0 1.69889 0.01
    19 3 0 0.0970 0.1806 180.0 1.69567 0.00
    10 5 0 189.1992 349.6464 -0.0 1.69373 0.08
    21 1 1 228.4031 370.3787 -104.8 1.68600 0.20
    5 4 2 41.6807 66.9644 -155.5 1.68502 0.04
    14 4 1 401.5838 626.1895 -62.6 1.68471 0.35
    7 5 1 57.3504 89.2501 -58.9 1.68395 0.05
    2 0 3 1217.6730 1855.4206 5.0 1.68255 0.60
    16 4 0 33.0981 47.4009 180.0 1.67973 0.01
    15 2 2 377.7064 538.4959 33.1 1.67953 0.34
    12 3 2 1755.9872 2447.3934 57.6 1.67803 1.59
    20 2 1 378.7842 506.6429 -5.6 1.67278 0.32
    6 4 2 445.8040 561.7992 -168.9 1.66731 0.40
    18 3 1 124.7347 157.4309 -34.5 1.66337 0.10
    4 0 3 435.7308 546.6940 168.9 1.66334 0.21
    0 1 3 49.0892 63.2891 -27.0 1.66273 0.02
    1 1 3 38.0815 49.1401 18.6 1.66116 0.04
    8 5 1 304.5174 385.5853 65.5 1.65997 0.26
    11 5 0 149.8966 188.4872 0.0 1.65987 0.06
    2 1 3 78.2795 98.8305 107.9 1.65648 0.07
    17 1 2 340.6319 428.4434 25.5 1.65599 0.30
    3 1 3 512.9744 612.1990 -56.2 1.64876 0.48
    7 4 2 1424.5019 1636.5948 179.6 1.64708 1.24
    22 0 1 200.9946 221.6895 -173.4 1.64400 0.08
    15 4 1 24.3858 25.0500 154.3 1.63920 0.02
    13 3 2 1052.2818 1067.5573 16.3 1.63903 0.90
    4 1 3 125.7032 121.6731 126.5 1.63813 0.12
    23 1 0 2074.9225 2056.1215 180.0 1.63728 0.82
    20 3 0 4.2232 4.1518 0.0 1.63416 0.00
    9 5 1 165.1624 160.4942 174.7 1.63400 0.14
    6 0 3 3040.6767 2900.9382 28.7 1.63273 1.39
    16 2 2 264.0044 250.5977 177.6 1.63145 0.22
    22 2 0 827.1104 788.7813 180.0 1.63107 0.33
    17 4 0 4.6761 4.4857 -180.0 1.62867 0.00
    18 0 2 101.1928 94.0239 -121.2 1.62781 0.04
    12 5 0 218.0539 210.3384 0.0 1.62503 0.09
    5 1 3 81.3099 77.6383 -50.4 1.62477 0.07
    8 4 2 222.6806 213.7134 133.5 1.62462 0.19
    22 1 1 71.1055 70.4882 12.8 1.61965 0.06
    21 2 1 209.9331 209.0420 168.3 1.61078 0.16
    6 1 3 659.9205 687.4252 121.3 1.60887 0.58
    19 3 1 380.7412 380.4378 -6.3 1.60803 0.30
    10 5 1 773.0332 775.2454 9.6 1.60637 0.61
    18 1 2 134.9547 132.9561 108.3 1.60417 0.11
    9 4 2 499.6817 482.0063 60.9 1.60025 0.41
    14 3 2 85.8875 82.6977 116.7 1.59983 0.07
    16 4 1 73.9815 68.9288 156.7 1.59441 0.06
    24 0 0 0.0922 0.0845 -180.0 1.59317 0.00
    8 0 3 135.6063 123.1588 140.7 1.59258 0.06
    7 1 3 292.9912 263.2740 112.3 1.59067 0.25
    13 5 0 948.9074 864.1691 -0.0 1.58954 0.36
    1 2 3 400.8003 348.4761 44.6 1.58908 0.34
    2 2 3 251.5934 215.8342 -76.6 1.58498 0.21
    17 2 2 489.2617 447.3019 -146.9 1.58455 0.39
    18 4 0 34.0940 32.9547 -0.0 1.57929 0.01
    3 2 3 66.0622 69.7958 93.6 1.57821 0.06
    11 5 1 789.0129 783.3414 -130.3 1.57740 0.60
    21 3 0 173.4916 169.7512 -0.0 1.57620 0.06
    0 6 0 446.9231 462.8339 0.0 1.57432 0.08
    10 4 2 123.3364 123.9129 160.6 1.57427 0.10
    1 6 0 134.1589 138.4020 -0.0 1.57299 0.05
    24 1 0 80.6682 79.6514 -180.0 1.57098 0.03
    8 1 3 390.0997 397.0929 128.0 1.57041 0.32
    2 6 0 112.2119 115.8113 0.0 1.56901 0.04
    4 2 3 506.0589 525.1740 -163.4 1.56888 0.42
    23 2 0 356.4323 333.4931 -180.0 1.56813 0.13
    3 6 0 1580.1664 1244.6201 180.0 1.56244 0.58
    15 3 2 671.7816 528.3819 72.0 1.56070 0.51
    23 1 1 361.4398 271.4095 -89.1 1.55797 0.26
    5 2 3 229.7939 168.8680 47.8 1.55713 0.19
    20 3 1 158.2858 114.6210 -51.2 1.55528 0.11
    19 1 2 413.7018 288.9251 -148.4 1.55435 0.31
    14 5 0 273.0842 194.3216 -0.0 1.55370 0.10
    4 6 0 8.5863 5.7496 180.0 1.55339 0.00
    22 2 1 126.3246 87.6901 174.2 1.55262 0.09
    17 4 1 42.8562 29.7864 104.4 1.55055 0.03
    9 1 3 457.0870 301.0523 -171.0 1.54837 0.37
    12 5 1 163.9946 111.7294 -111.2 1.54741 0.12
    11 4 2 230.3024 154.5811 -83.0 1.54698 0.17
    10 0 3 445.5254 296.2591 3.1 1.54506 0.18
    6 2 3 42.0236 28.5697 66.7 1.54312 0.03
    5 6 0 568.4358 394.3371 180.0 1.54198 0.20
    18 2 2 737.9963 521.7225 34.9 1.53897 0.55
    19 4 0 3.2187 2.2655 -180.0 1.53169 0.00
    6 6 0 778.0880 535.7820 180.0 1.52837 0.27
    7 2 3 219.0099 151.6526 164.0 1.52704 0.17
    20 0 2 351.8989 243.2655 163.4 1.52610 0.13
    10 1 3 4.4502 3.0539 83.0 1.52480 0.00
    16 3 2 110.2017 74.6372 -175.8 1.52190 0.08
    22 3 0 9.4380 6.4612 180.0 1.52159 0.00
    24 0 1 162.2566 108.9994 124.1 1.51983 0.06
    12 4 2 683.7662 466.2500 160.2 1.51865 0.49
    15 5 0 40.0099 27.7817 -0.0 1.51779 0.01
    13 5 1 822.2682 573.1932 -66.3 1.51667 0.57
    1 5 2 733.1860 519.1476 -84.7 1.51333 0.53
    7 6 0 251.9985 179.9321 -0.0 1.51274 0.09
    25 1 0 642.7237 469.1984 0.0 1.50978 0.21
    2 5 2 23.7037 17.8859 -85.4 1.50978 0.02
    24 2 0 7.6131 5.5381 180.0 1.50960 0.00
    8 2 3 113.7760 84.0657 89.5 1.50909 0.09
    18 4 1 228.3910 166.2150 -144.3 1.50776 0.16
    20 1 2 232.4571 169.5122 61.0 1.50656 0.16
    21 3 1 43.0928 31.4661 -67.4 1.50507 0.03
    3 5 2 49.4391 36.2654 31.3 1.50393 0.04
    1 6 1 93.5701 70.8128 -142.9 1.50227 0.06
    24 1 1 12.6234 9.2960 99.7 1.50053 0.01
    11 1 3 454.3582 334.8231 89.5 1.49996 0.34
    2 6 1 155.6348 112.0702 -45.7 1.49880 0.11
    23 2 1 213.5109 155.5933 171.2 1.49804 0.14
    4 5 2 364.3080 267.4305 90.6 1.49585 0.26
    8 6 0 554.7451 406.3460 -0.0 1.49529 0.19
    19 2 2 478.9421 350.4673 87.2 1.49482 0.33
    3 6 1 221.1163 165.9342 -82.4 1.49308 0.15
    12 0 3 936.4432 686.3212 4.5 1.49238 0.34
    13 4 2 624.9206 442.3882 -49.8 1.48956 0.43
    9 2 3 157.8543 110.6353 -56.2 1.48950 0.12
    0 3 3 4.7877 3.3015 140.0 1.48845 0.00
    1 3 3 181.6251 125.9543 -115.2 1.48733 0.13
    20 4 0 47.6919 33.3439 0.0 1.48590 0.02
    5 5 2 2175.2478 1524.8206 -131.1 1.48566 1.51
    14 5 1 305.7296 213.0534 -11.5 1.48544 0.20
    4 6 1 169.9807 118.8765 45.8 1.48517 0.11
    2 3 3 194.3238 134.9737 -10.8 1.48396 0.14
    17 3 2 137.3944 94.5977 -3.1 1.48361 0.09
    16 5 0 13.8419 9.4855 180.0 1.48202 0.00
    3 3 3 328.0425 217.4079 -100.6 1.47840 0.24
    9 6 0 195.1838 129.5219 -180.0 1.47622 0.06
    5 6 1 168.4657 109.9136 -99.5 1.47519 0.11
    12 1 3 18.2130 11.8010 164.1 1.47410 0.01
    6 5 2 373.9498 239.4023 -171.7 1.47347 0.25
    4 3 3 27.2589 17.5187 -47.4 1.47073 0.02
    26 0 0 1190.4961 782.7683 180.0 1.47062 0.19
    23 3 0 201.7448 136.3143 -180.0 1.47011 0.06
    10 2 3 241.3707 160.7427 -154.2 1.46848 0.17
    19 4 1 96.2097 67.9667 110.7 1.46618 0.06
    6 6 1 242.7066 180.7380 -92.3 1.46326 0.16
    5 3 3 150.0839 116.2386 156.4 1.46103 0.11
    21 1 2 435.6102 332.7299 77.7 1.46079 0.29
    14 4 2 1287.6871 986.6589 -60.1 1.45995 0.85
    7 5 2 85.1184 66.9256 114.1 1.45945 0.06
    22 3 1 24.4703 18.8901 80.0 1.45731 0.02
    10 6 0 194.1757 151.9342 0.0 1.45575 0.06
    25 2 0 399.0376 311.8114 180.0 1.45505 0.12
    15 5 1 204.8660 158.9572 161.2 1.45397 0.13
    26 1 0 42.4402 33.5809 -0.0 1.45312 0.01
    20 2 2 55.8271 43.9904 176.5 1.45217 0.04
    7 6 1 215.3789 172.6436 1.2 1.44953 0.14
    6 3 3 76.3362 63.6221 -70.1 1.44944 0.05
    13 1 3 148.5884 115.1654 93.3 1.44745 0.10
    25 1 1 101.4497 76.3704 171.9 1.44693 0.06
    24 2 1 942.7405 700.6988 29.5 1.44676 0.58
    17 5 0 1031.9111 754.9949 0.0 1.44660 0.32
    11 2 3 301.2487 224.8921 64.8 1.44625 0.21
    18 3 2 181.7296 132.6475 46.9 1.44600 0.12
    8 5 2 327.0954 224.7959 48.4 1.44376 0.21
    21 4 0 1095.8943 743.0012 -0.0 1.44193 0.33
    14 0 3 1071.9307 679.3522 3.9 1.43657 0.36
    7 3 3 648.8730 408.7981 -113.7 1.43609 0.44
    8 6 1 33.2734 20.5465 51.0 1.43415 0.02
    11 6 0 46.6602 29.1013 -180.0 1.43409 0.01
    22 0 2 337.6458 206.6247 -118.6 1.43321 0.11
    15 4 2 31.5138 19.3586 -121.7 1.43003 0.02
    9 5 2 823.2062 525.7076 141.5 1.42658 0.52
    20 4 1 126.9026 79.5571 42.5 1.42586 0.08
    12 2 3 55.9018 34.0718 -78.4 1.42303 0.04
    16 5 1 92.8863 56.3908 -44.2 1.42244 0.06
    24 3 0 10.1796 6.1085 -0.0 1.42156 0.00
    8 3 3 1.0528 0.5981 31.5 1.42113 0.00
    14 1 3 192.6489 110.0254 -44.6 1.42023 0.13
    9 6 1 456.5221 265.4226 -75.6 1.41730 0.28
    22 1 2 113.6112 66.0851 177.2 1.41700 0.07
    26 0 1 2824.1060 1538.9922 -138.2 1.41234 0.82
    23 3 1 199.2728 112.3336 39.1 1.41189 0.12
    18 5 0 15.2230 8.6956 -0.0 1.41167 0.00
    12 6 0 444.7536 248.4234 -0.0 1.41144 0.13
    21 2 2 48.8212 26.8781 -44.8 1.41104 0.03
    19 3 2 248.4060 139.4449 31.4 1.40920 0.15
    10 5 2 273.8363 153.2121 51.9 1.40808 0.17
    9 3 3 144.8499 85.5483 -139.3 1.40473 0.09
    26 2 0 136.4458 82.0319 0.0 1.40413 0.04
    27 1 0 48.3652 30.4214 180.0 1.40050 0.01
    16 4 2 30.8251 19.6676 -100.0 1.40000 0.02
    22 4 0 2766.9555 1784.3871 180.0 1.39977 0.79
    10 6 1 113.7841 73.4771 -156.3 1.39916 0.07
    13 2 3 135.8318 87.5150 -74.7 1.39901 0.09
    25 2 1 43.3763 28.3959 -81.1 1.39854 0.02
    26 1 1 181.6206 123.3184 20.0 1.39682 0.10
    15 1 3 486.8778 346.0338 -83.7 1.39265 0.30
    17 5 1 104.5328 75.0416 -39.2 1.39103 0.06
    11 5 2 268.1421 198.4314 126.0 1.38845 0.16
    13 6 0 15.5584 11.4508 -180.0 1.38799 0.00
    10 3 3 213.9471 160.4619 -85.6 1.38706 0.13
    21 4 1 314.4815 231.8573 157.9 1.38687 0.18
    11 6 1 176.1025 134.6863 -14.4 1.37989 0.10
    16 0 3 799.5953 615.6940 37.9 1.37934 0.24
    19 5 0 68.6626 53.8664 -0.0 1.37736 0.02
    25 3 0 579.9207 462.2209 -0.0 1.37573 0.16
    23 1 2 447.6729 360.4203 126.3 1.37514 0.26
    14 2 3 3.3566 2.7256 -131.2 1.37439 0.00
    20 3 2 214.2830 174.2668 -145.4 1.37329 0.12
    1 4 3 819.2319 670.5218 -134.5 1.37295 0.50
    22 2 2 163.1114 134.2668 5.9 1.37146 0.09
    2 4 3 28.4327 23.8604 -30.7 1.37030 0.02
    17 4 2 325.6690 270.7325 -78.4 1.37003 0.19
    24 3 1 64.1514 53.8249 -12.8 1.36872 0.04
    11 3 3 212.7343 178.6924 149.8 1.36828 0.13
    12 5 2 67.3176 56.7902 23.0 1.36786 0.04
    3 4 3 337.3117 280.1892 46.6 1.36593 0.20
    28 0 0 407.4092 351.7967 0.0 1.36558 0.05
    16 1 3 197.3536 173.0425 -123.4 1.36487 0.12
    14 6 0 490.1690 436.0977 0.0 1.36394 0.13
    18 5 1 313.4949 288.5051 -64.6 1.35989 0.17
    4 4 3 271.3612 289.9749 -95.1 1.35987 0.16
    12 6 1 12.8265 12.0235 -58.2 1.35968 0.01
    23 4 0 0.3992 0.3655 -0.0 1.35938 0.00
    27 2 0 94.1434 84.6194 0.0 1.35649 0.02
    26 2 1 396.1340 354.5851 86.9 1.35314 0.21
    5 4 3 139.5429 126.3232 -67.7 1.35219 0.08
    28 1 0 74.3092 66.5699 -180.0 1.35153 0.02
    27 1 1 94.6815 84.6208 27.8 1.34989 0.05
    15 2 3 108.3994 96.6240 172.6 1.34935 0.06
    22 4 1 46.3387 41.8371 164.5 1.34924 0.02
    24 0 2 1069.5605 958.3048 -173.4 1.34870 0.29
    12 3 3 132.3040 118.1088 79.2 1.34857 0.08
    1 7 0 47.3122 41.3752 0.0 1.34858 0.01
    13 5 2 350.1191 323.4162 -154.6 1.34649 0.19
    2 7 0 71.3598 66.2489 180.0 1.34607 0.02
    20 5 0 19.9509 18.9005 -0.0 1.34378 0.01
    6 4 3 143.8696 146.7823 58.2 1.34298 0.08
    3 7 0 0.0042 0.0042 -0.0 1.34192 0.00
    18 4 2 88.3090 85.2237 66.1 1.34025 0.05
    15 6 0 197.0570 189.3830 180.0 1.33945 0.05
    13 6 1 189.4014 182.4123 -123.3 1.33868 0.10
    21 3 2 8.7963 8.4712 -31.9 1.33835 0.00
    0 6 2 115.4878 110.8338 -20.7 1.33720 0.03
    17 1 3 99.6608 96.1385 -142.9 1.33705 0.06
    1 6 2 156.3086 150.5249 0.8 1.33638 0.09
    4 7 0 114.2452 110.3277 180.0 1.33617 0.03
    24 1 2 122.7991 118.8742 -5.3 1.33516 0.07
    2 6 2 102.9483 100.2203 -82.2 1.33394 0.06
    23 2 2 186.3420 181.4876 170.5 1.33340 0.10
    26 3 0 20.9054 20.2413 -180.0 1.33245 0.01
    7 4 3 324.9670 329.9177 22.9 1.33234 0.18
    3 6 2 87.8691 85.5645 128.0 1.32990 0.05
    19 5 1 131.2116 124.1590 -163.5 1.32914 0.07
    5 7 0 506.1880 458.5656 180.0 1.32888 0.13
    13 3 3 62.2838 56.0410 -75.8 1.32808 0.03
    25 3 1 311.5606 291.0643 67.0 1.32767 0.16
    14 5 2 12.0250 11.7693 161.2 1.32450 0.01
    4 6 2 46.7104 46.6722 151.4 1.32431 0.02
    16 2 3 9.0740 9.0630 -120.3 1.32403 0.01
    18 0 3 506.7405 539.2928 -122.6 1.32208 0.14
    24 4 0 122.3250 127.4909 0.0 1.32071 0.03
    8 4 3 54.2871 59.4432 -42.4 1.32037 0.03
    6 7 0 72.6751 79.2954 180.0 1.32014 0.02
    28 0 1 182.4029 200.9622 -179.3 1.31854 0.05
    5 6 2 116.5141 134.1769 -155.3 1.31721 0.06
    14 6 1 25.2388 27.5381 -157.7 1.31707 0.01
    16 6 0 697.6370 756.8999 -180.0 1.31468 0.18
    23 4 1 94.2764 101.0607 0.4 1.31295 0.05
    28 2 0 41.4269 44.5236 180.0 1.31184 0.01
    21 5 0 25.4357 26.5715 -0.0 1.31100 0.01
    19 4 2 26.6917 28.0462 176.7 1.31078 0.01
    27 2 1 173.1650 181.0482 151.9 1.31035 0.09
    7 7 0 10.1207 10.5173 180.0 1.31003 0.00
    18 1 3 465.3783 476.9817 72.9 1.30932 0.25
    6 6 2 204.4938 205.3698 150.7 1.30870 0.11
    9 4 3 751.4044 759.8657 -109.1 1.30719 0.40
    14 3 3 20.6594 20.9394 -99.0 1.30696 0.01
    28 1 1 433.6462 439.6999 86.1 1.30588 0.21
    29 1 0 21.2575 21.5583 0.0 1.30583 0.01
    22 3 2 9.3960 9.4557 -34.5 1.30444 0.00
    0 7 1 189.6656 195.9171 -78.4 1.30397 0.05
    1 7 1 97.1037 99.1795 -0.1 1.30321 0.05
    15 5 2 140.9508 139.6845 -140.4 1.30204 0.07
    2 7 1 94.2879 91.0165 -156.4 1.30095 0.05
    20 5 1 9.6741 9.5019 14.9 1.29889 0.00
    7 6 2 104.6301 101.6470 120.9 1.29885 0.05
    8 7 0 1.3095 1.2774 180.0 1.29865 0.00
    17 2 3 38.7221 37.7856 168.4 1.29859 0.02
    3 7 1 38.6640 37.4984 -134.9 1.29720 0.02
    25 1 2 249.2027 244.4042 -157.1 1.29697 0.12
    24 2 2 191.9122 188.5637 -76.7 1.29686 0.10
    15 6 1 450.3162 447.5544 -8.3 1.29498 0.22
    10 4 3 94.0758 95.3523 -19.6 1.29291 0.05
    4 7 1 330.4340 338.3555 179.0 1.29201 0.16
    27 3 0 33.7932 34.4692 0.0 1.29153 0.01
    17 6 0 537.8556 556.0536 180.0 1.28976 0.13
    26 3 1 248.1484 260.8694 -121.3 1.28864 0.12
    8 6 2 286.9767 315.9463 -9.1 1.28775 0.14
    9 7 0 299.3488 327.5164 -180.0 1.28610 0.07
    5 7 1 85.6793 95.9934 -86.1 1.28542 0.04
    15 3 3 233.0161 255.5586 -167.1 1.28537 0.12
    25 4 0 553.9789 583.5414 0.0 1.28372 0.13
    19 1 3 168.3523 183.4728 175.5 1.28181 0.09
    20 4 2 39.2362 41.5831 -82.1 1.28174 0.02
    16 5 2 293.2527 305.4041 -154.8 1.27925 0.14
    22 5 0 1118.2238 1136.8578 0.0 1.27907 0.26
    24 4 1 169.3184 171.1771 168.9 1.27802 0.08
    11 4 3 105.4150 110.4161 -39.1 1.27767 0.05
    6 7 1 483.1332 507.3424 -120.8 1.27750 0.23
    9 6 2 10.9277 11.1339 -108.1 1.27551 0.01
    30 0 0 2.7529 2.7403 -180.0 1.27454 0.00
    18 2 3 194.0621 183.9243 -162.5 1.27314 0.10
    16 6 1 7.8337 7.1230 -36.1 1.27255 0.00
    10 7 0 231.5382 212.2817 180.0 1.27250 0.05
    26 0 2 1980.0243 1770.1083 -139.9 1.27189 0.47
    23 3 2 178.6380 157.3669 6.5 1.27156 0.09
    28 2 1 933.9835 779.6942 39.0 1.26998 0.43
    29 2 0 53.3430 44.4856 -180.0 1.26993 0.01
    21 5 1 428.3756 356.9411 -164.8 1.26921 0.20
    7 7 1 77.6652 61.6086 1.8 1.26833 0.04
    0 0 4 593.2225 471.2246 103.3 1.26683 0.08
    20 0 3 1376.6917 1089.3124 39.1 1.26583 0.34
    18 6 0 2.7695 2.1938 -0.0 1.26482 0.00
    29 1 1 40.9797 31.9208 -22.0 1.26452 0.02
    2 0 4 194.4652 148.1223 110.8 1.26406 0.05
    16 3 3 121.0565 92.6604 -101.4 1.26343 0.06
    30 1 0 99.3613 75.7835 -180.0 1.26309 0.02
    10 6 2 342.3533 257.8026 5.4 1.26224 0.16
    25 2 2 27.7520 21.1586 -88.2 1.26178 0.01
    12 4 3 3.0392 2.2746 2.3 1.26157 0.00
    26 1 2 295.9679 226.0835 -116.4 1.26052 0.14
    0 5 3 451.0570 354.9881 -139.4 1.25919 0.11
    1 5 3 1157.3536 954.7612 -71.7 1.25851 0.57
    8 7 1 29.7665 23.9485 -176.2 1.25799 0.01
    11 7 0 113.2345 90.3301 -180.0 1.25795 0.03
    2 5 3 462.5764 403.7996 -139.4 1.25647 0.23
    17 5 2 187.1537 150.0498 -99.9 1.25626 0.09
    4 0 4 151.5284 128.3688 67.6 1.25585 0.04
    1 1 4 323.8060 270.4449 17.7 1.25491 0.17
    20 1 3 24.5139 19.7806 -132.5 1.25461 0.01
    21 4 2 327.0903 257.0817 -46.0 1.25320 0.15
    3 5 3 51.0898 40.2747 -50.1 1.25309 0.02
    2 1 4 33.8185 26.7045 32.9 1.25289 0.02
    28 3 0 21.6418 16.9414 -180.0 1.25282 0.00
    27 3 1 1496.2213 1159.1792 75.5 1.25152 0.67
    17 6 1 122.2933 93.0629 73.7 1.24991 0.06
    3 1 4 219.8863 175.0540 -175.6 1.24954 0.11
    4 5 3 11.9610 9.4443 -143.6 1.24841 0.01
    26 4 0 168.4765 125.1094 -0.0 1.24834 0.04
    23 5 0 173.8671 128.2135 -180.0 1.24803 0.04
    11 6 2 787.7626 592.2003 -68.7 1.24804 0.37
    19 2 3 140.7567 105.2886 118.9 1.24781 0.07
    9 7 1 69.8296 50.6904 -146.4 1.24658 0.03
    4 1 4 578.8756 400.3087 -1.2 1.24489 0.29
    13 4 3 98.9919 68.0669 -23.6 1.24474 0.05
    25 4 1 212.6089 145.6734 57.8 1.24441 0.09
    12 7 0 750.6954 489.6466 -0.0 1.24258 0.17
    6 0 4 556.8246 352.7838 99.1 1.24252 0.14
    5 5 3 24.0123 15.1364 138.7 1.24246 0.01
    17 3 3 68.9912 43.4082 126.0 1.24126 0.03
    22 5 1 83.6689 52.9588 125.3 1.24017 0.04
    19 6 0 179.3283 113.2294 180.0 1.23997 0.04
    24 3 2 2.6063 1.6154 75.3 1.23975 0.00
    5 1 4 144.4958 84.1146 -14.9 1.23900 0.07
    30 0 1 1826.2627 1073.9786 -136.0 1.23604 0.40
    6 5 3 79.5131 45.3876 -167.6 1.23531 0.04
    10 7 1 7.3767 4.3573 -141.6 1.23418 0.00
    18 5 2 170.9072 102.6818 15.3 1.23318 0.08
    12 6 2 368.7766 218.8955 -81.5 1.23302 0.17
    6 1 4 15.7479 9.1332 -72.6 1.23190 0.01
    29 2 1 93.6829 56.0574 103.6 1.23184 0.04
    30 2 0 59.4585 35.8256 -0.0 1.23052 0.01
    26 2 2 206.1891 128.1921 -81.0 1.22814 0.09
    21 1 3 920.4777 574.9428 -31.3 1.22780 0.42
    14 4 3 90.6958 56.9638 41.4 1.22731 0.04
    18 6 1 1375.5898 865.4073 -140.5 1.22717 0.60
    7 5 3 96.1339 61.1491 -120.3 1.22701 0.04
    13 7 0 413.1155 260.4687 180.0 1.22649 0.09
    27 1 2 703.5316 444.0066 46.8 1.22571 0.31
    30 1 1 147.0525 92.8091 39.8 1.22559 0.06
    22 4 2 420.2669 266.3631 142.3 1.22522 0.19
    8 0 4 245.6468 153.8143 64.0 1.22454 0.06
    7 1 4 263.4276 165.8785 172.8 1.22367 0.13
    0 2 4 473.4307 296.7341 163.1 1.22358 0.11
    31 1 0 76.5623 48.8836 -0.0 1.22304 0.02
    1 2 4 162.1241 102.9065 131.8 1.22295 0.08
    20 2 3 148.0938 94.8384 -93.9 1.22267 0.07
    2 2 4 27.5914 18.5371 -130.4 1.22108 0.01
    11 7 1 23.0185 14.8360 9.3 1.22089 0.01
    18 3 3 673.0693 424.0079 75.7 1.21899 0.31
    3 2 4 82.1776 48.8697 24.7 1.21798 0.04
    24 5 0 162.4886 102.4321 -0.0 1.21791 0.03
    8 5 3 500.3098 299.2388 136.4 1.21764 0.23
    13 6 2 17.0378 10.4447 -12.9 1.21730 0.01
    28 3 1 75.5860 46.6750 117.1 1.21620 0.03
    29 3 0 0.2367 0.1463 0.0 1.21616 0.00
    20 6 0 410.3209 256.7547 -0.0 1.21530 0.09
    27 4 0 139.8249 87.5364 -180.0 1.21451 0.03
    8 1 4 415.3969 247.9915 -26.8 1.21438 0.20
    4 2 4 467.7881 282.1488 -109.3 1.21367 0.22
    26 4 1 456.7053 290.9074 89.9 1.21210 0.19
    23 5 1 198.9142 127.3966 -110.9 1.21182 0.08
    22 0 3 86.9475 54.7895 -14.0 1.21130 0.02
    19 5 2 221.8544 144.3027 -131.8 1.21011 0.10
    14 7 0 419.7685 274.1649 180.0 1.20980 0.09
    15 4 3 88.3393 57.9356 -100.6 1.20938 0.04
    25 3 2 133.9210 88.5115 -169.9 1.20900 0.06
    5 2 4 372.7694 253.3138 5.9 1.20821 0.17
    9 5 3 541.3033 367.0051 99.5 1.20728 0.24
    12 7 1 1081.0126 732.2492 -92.0 1.20683 0.46
    19 6 1 239.9217 166.0097 151.8 1.20443 0.10
    9 1 4 584.8098 402.7995 73.8 1.20410 0.27
    10 0 4 427.5180 306.3459 57.9 1.20254 0.10
    28 0 2 516.3821 367.4643 -40.4 1.20209 0.11
    6 2 4 253.6040 185.2893 -122.6 1.20163 0.12
    22 1 3 699.0735 499.3747 114.9 1.20146 0.31
    14 6 2 297.8185 212.0363 -130.5 1.20098 0.13
    23 4 2 139.1200 99.2673 -70.6 1.19786 0.06
    21 2 3 348.8096 247.3898 115.7 1.19782 0.15
    19 3 3 1556.0826 1111.8813 -138.5 1.19669 0.68
    10 5 3 175.4600 125.6200 168.3 1.19601 0.08
    27 2 2 443.8005 319.2913 20.7 1.19588 0.18
    30 2 1 6.2638 4.5110 45.2 1.19577 0.00
    32 0 0 49.8513 36.0429 -180.0 1.19488 0.00
    7 2 4 6.3632 4.6112 -91.8 1.19399 0.00
    31 2 0 49.4834 36.1789 -180.0 1.19340 0.01
    10 1 4 325.7701 237.2444 -139.2 1.19292 0.15
    15 7 0 1739.8229 1281.8114 180.0 1.19262 0.35
    28 1 2 139.5607 102.4715 -74.8 1.19248 0.06
    13 7 1 58.9898 43.5505 26.9 1.19207 0.02
    16 4 3 55.1825 41.0083 52.3 1.19105 0.02
    21 6 0 5.6502 4.2349 -0.0 1.19089 0.00
    1 7 2 374.3234 277.3578 37.8 1.19045 0.16
    31 1 1 39.7772 30.3406 -145.4 1.18890 0.02
    25 5 0 750.1233 575.1791 -180.0 1.18872 0.15
    2 7 2 99.0702 74.5546 150.1 1.18872 0.04
    20 5 2 35.3120 27.6668 -121.1 1.18715 0.01
    3 7 2 277.9919 230.9391 100.6 1.18586 0.12
    32 1 0 3.8966 3.1620 0.0 1.18543 0.00
    8 2 4 64.2120 53.2914 -150.0 1.18535 0.03
    24 5 1 653.2049 526.6415 28.3 1.18419 0.26
    15 6 2 206.3830 168.3921 -137.6 1.18416 0.08
    11 5 3 515.5881 428.1422 77.9 1.18391 0.22
    29 3 1 528.2368 432.0863 -7.7 1.18258 0.21
    28 4 0 38.6952 31.5108 0.0 1.18215 0.01
    4 7 2 185.7436 156.4724 102.5 1.18189 0.08
    20 6 1 218.1118 177.6816 -45.7 1.18179 0.09
    30 3 0 12.3531 10.1110 -180.0 1.18142 0.00
    27 4 1 298.2259 243.2644 -73.2 1.18106 0.12
    11 1 4 20.2383 16.8535 -43.6 1.18091 0.01
    0 8 0 479.3518 400.8692 180.0 1.18074 0.05
    1 8 0 37.6157 31.3547 -0.0 1.18018 0.01
    26 3 2 515.6429 421.4004 -51.3 1.17931 0.21
    2 8 0 55.2742 45.7229 180.0 1.17849 0.01
    12 0 4 166.5658 135.7278 87.3 1.17720 0.04
    5 7 2 121.2280 98.5438 -75.8 1.17684 0.05
    14 7 1 413.2257 334.2936 97.9 1.17673 0.16
    9 2 4 283.8768 229.5031 -69.3 1.17578 0.12
    3 8 0 421.1855 340.6064 180.0 1.17570 0.08
    23 1 3 1534.6517 1237.1945 67.4 1.17563 0.64
    16 7 0 2.0039 1.6079 180.0 1.17503 0.00
    1 3 4 497.2625 401.6304 -6.5 1.17471 0.22
    20 3 3 544.4887 435.9860 -15.4 1.17447 0.23
    22 2 3 364.2569 289.5478 -81.3 1.17332 0.15
    2 3 4 197.6659 154.7881 155.0 1.17305 0.09
    17 4 3 133.6675 105.8530 47.2 1.17242 0.06
    4 8 0 431.1891 338.5042 180.0 1.17183 0.08
    24 4 2 454.8926 360.1979 -132.3 1.17115 0.18
    12 5 3 63.2445 49.9179 64.1 1.17107 0.03
    6 7 2 413.7287 325.9231 142.5 1.17075 0.17
    3 3 4 830.2690 653.1144 -64.3 1.17030 0.36
    12 1 4 104.0036 82.8827 -53.7 1.16816 0.04
    16 6 2 2.6669 2.0737 -152.6 1.16694 0.00
    5 8 0 68.3124 52.9022 180.0 1.16691 0.01
    22 6 0 957.0810 747.1099 180.0 1.16680 0.18
    4 3 4 485.6438 367.6192 -162.3 1.16649 0.21
    10 2 4 31.4860 23.2873 5.1 1.16536 0.01
    28 2 2 1005.8863 764.5066 12.6 1.16495 0.39
    21 5 2 53.2729 40.8527 -93.3 1.16436 0.02
    7 7 2 16.0535 11.8946 -21.7 1.16368 0.01
    32 0 1 785.4543 597.2062 176.8 1.16298 0.15
    31 2 1 763.9166 593.1190 88.8 1.16162 0.29
    5 3 4 678.1133 539.6369 -136.7 1.16163 0.29
    6 8 0 21.9824 17.4357 -180.0 1.16098 0.00
    15 7 1 200.8193 156.2216 44.6 1.16090 0.08
    29 1 2 481.5162 376.2761 -44.4 1.16073 0.19
    26 5 0 12.9787 10.1040 -180.0 1.16046 0.00
    21 6 1 198.3576 153.4361 104.3 1.15930 0.08
    24 0 3 1006.8658 765.8280 64.1 1.15897 0.20
    32 2 0 112.8708 85.3046 180.0 1.15838 0.02
    13 5 3 157.0336 115.1407 -39.7 1.15757 0.06
    25 5 1 1624.6220 1244.7458 -155.8 1.15730 0.62
    17 7 0 1.4848 1.1290 0.0 1.15714 0.00
    6 3 4 465.3677 326.4237 104.5 1.15578 0.20
    8 7 2 223.1315 161.6736 -80.4 1.15568 0.09
    13 1 4 9.1183 6.7628 -173.9 1.15477 0.00
    32 1 1 25.6854 19.5836 -94.8 1.15427 0.01
    11 2 4 51.7266 38.9817 -19.5 1.15416 0.02
    7 8 0 500.5992 379.5575 -0.0 1.15408 0.09
    18 4 3 393.4365 304.9892 119.2 1.15360 0.16
    21 3 3 24.4827 19.4007 131.3 1.15239 0.01
    28 4 1 115.1882 95.0611 165.0 1.15124 0.04
    29 4 0 113.3958 93.7683 -0.0 1.15121 0.02
    1 6 3 321.8922 247.0426 -98.4 1.15113 0.13
    27 3 2 364.2174 301.9466 48.9 1.15066 0.14
    30 3 1 432.6498 360.5221 -139.4 1.15056 0.16
    24 1 3 252.7175 208.4378 179.2 1.15035 0.10
    33 1 0 40.0796 33.3742 -180.0 1.15005 0.01
    2 6 3 530.4862 426.4546 31.8 1.14957 0.21
    17 6 2 245.0140 210.7677 153.2 1.14941 0.09
    1 8 1 8.1820 6.7251 -23.6 1.14941 0.00
    23 2 3 286.8950 246.3066 105.6 1.14923 0.11
    14 0 4 36.9268 31.2871 88.1 1.14922 0.01
    7 3 4 216.9185 183.9718 -113.3 1.14897 0.09
    31 3 0 252.2738 224.5439 -0.0 1.14845 0.05
    2 8 1 69.0741 62.8936 -39.7 1.14786 0.03
    3 6 3 301.4681 293.5094 33.0 1.14698 0.12
    9 7 2 403.7365 385.8386 12.7 1.14681 0.15
    8 8 0 206.1674 201.3197 180.0 1.14628 0.04
    3 8 1 82.2556 85.3931 -131.3 1.14528 0.03
    25 4 2 82.8946 82.6193 60.1 1.14513 0.03
    16 7 1 134.8964 136.3618 -112.1 1.14466 0.05
    14 5 3 62.7921 66.4208 -65.6 1.14351 0.02
    4 6 3 341.0913 367.8071 -54.4 1.14339 0.13
    23 6 0 76.3539 79.6543 0.0 1.14310 0.01
    12 2 4 94.1485 104.3141 -156.8 1.14225 0.04
    22 5 2 7.2660 7.8900 -10.8 1.14182 0.00
    4 8 1 113.0053 128.4300 -141.2 1.14170 0.04
    8 3 4 3.2580 3.7497 -48.6 1.14127 0.00
    14 1 4 34.4793 39.6841 -76.1 1.14081 0.01
    18 7 0 584.2565 670.4541 180.0 1.13902 0.11
    5 6 3 8.1426 9.7546 92.5 1.13881 0.00
    30 0 2 98.0536 116.0392 73.4 1.13859 0.02
    9 8 0 0.3850 0.4663 0.0 1.13762 0.00
    5 8 1 75.4138 93.8722 -77.9 1.13715 0.03
    10 7 2 469.7156 577.1428 62.3 1.13714 0.18
    22 6 1 181.7964 215.5450 -35.4 1.13705 0.07
    29 2 2 4.9937 6.2508 89.2 1.13530 0.00
    19 4 3 466.8497 587.2699 -123.9 1.13465 0.18
    6 6 3 52.4020 65.8371 100.8 1.13330 0.02
    27 5 0 298.1810 367.5495 -0.0 1.13313 0.05
    9 3 4 119.7229 145.5312 -170.7 1.13273 0.05
    18 6 2 52.1609 65.3019 140.1 1.13165 0.02
    6 8 1 202.5380 243.0194 42.9 1.13166 0.07
    26 5 1 3.6369 4.5944 -36.1 1.13118 0.00
    22 3 3 149.5513 192.4168 38.1 1.13052 0.06
    30 1 2 391.9083 506.2636 141.7 1.13041 0.14
    13 2 4 135.1763 183.1432 -160.3 1.12972 0.05
    32 2 1 139.2041 189.8499 -79.3 1.12925 0.05
    15 5 3 116.5464 163.0746 29.5 1.12896 0.04
    10 8 0 285.1317 414.0560 180.0 1.12817 0.05
    17 7 1 27.2830 37.9813 -19.0 1.12810 0.01
    7 6 3 76.1384 121.8745 98.2 1.12688 0.03
    11 7 2 61.7249 92.6294 4.3 1.12672 0.02
    15 1 4 20.8312 31.9486 84.0 1.12636 0.01
    25 1 3 30.0778 44.8078 146.2 1.12566 0.01
    24 2 3 132.5402 196.4636 -138.2 1.12558 0.05
    33 2 0 1.5208 2.2375 180.0 1.12530 0.00
    7 8 1 154.2152 233.2078 131.0 1.12527 0.06
    34 0 0 91.7558 137.3954 180.0 1.12459 0.01
    10 3 4 50.0004 77.1564 138.4 1.12340 0.02
    28 3 2 162.2398 238.6198 -27.3 1.12303 0.06
    29 4 1 145.8881 211.5681 -149.0 1.12260 0.05
    30 4 0 254.7971 369.2515 -0.0 1.12160 0.04
    33 1 1 158.5676 237.3389 -75.3 1.12153 0.06
    19 7 0 8.5472 12.3704 0.0 1.12077 0.00
    31 3 1 205.1084 299.5854 -105.3 1.12004 0.07
    24 6 0 32.8121 47.1287 -0.0 1.11982 0.01
    26 4 2 8.0158 11.6656 -127.8 1.11980 0.00
    8 6 3 165.6955 248.6516 -124.1 1.11961 0.06
    23 5 2 143.0612 207.6400 -166.5 1.11957 0.05
    16 0 4 259.6739 385.0132 45.4 1.11929 0.05
    8 8 1 114.2659 167.3426 96.4 1.11803 0.04
    11 8 0 0.1906 0.2786 -180.0 1.11800 0.00
    32 3 0 8.7445 12.7555 -0.0 1.11714 0.00
    34 1 0 19.1787 28.2436 180.0 1.11671 0.00
    14 2 4 204.0776 301.0764 -70.7 1.11664 0.08
    0 4 4 123.3200 181.0591 59.5 1.11634 0.02
    1 4 4 13.4915 19.9239 -118.6 1.11586 0.01
    20 4 3 39.2172 58.3866 -18.7 1.11565 0.01
    12 7 2 79.3529 118.4980 -63.4 1.11563 0.03
    23 6 1 137.5149 203.0070 163.2 1.11508 0.05
    2 4 4 173.6831 273.6571 50.0 1.11444 0.07
    16 5 3 215.0399 332.1966 -94.0 1.11401 0.08
    19 6 2 97.8651 149.3171 88.9 1.11375 0.03
    11 3 4 44.5135 71.7328 -19.4 1.11335 0.02
    3 4 4 41.4667 72.1344 -144.2 1.11208 0.02
    9 6 3 161.0226 273.5563 127.8 1.11154 0.06
    16 1 4 109.0238 183.2695 -66.8 1.11151 0.04
    18 7 1 8.3529 13.1272 143.3 1.11130 0.00
    9 8 1 24.0433 40.5063 -136.0 1.10999 0.01
    26 0 3 656.4648 1092.1822 110.2 1.10914 0.12
    23 3 3 41.8817 68.5257 -115.2 1.10892 0.02
    4 4 4 135.5756 238.6080 -23.4 1.10880 0.05
    12 8 0 40.0112 64.8512 -0.0 1.10717 0.01
    30 2 2 260.1378 420.3718 89.0 1.10688 0.09
    28 5 0 1.7197 2.6540 -180.0 1.10672 0.00
    27 5 1 89.8336 138.3959 128.5 1.10582 0.03
    5 4 4 63.2813 107.7237 -0.2 1.10463 0.02
    13 7 2 2.1145 3.3871 16.4 1.10395 0.00
    15 2 4 238.0443 393.1844 -57.1 1.10308 0.09
    10 6 3 23.2774 38.3818 27.2 1.10272 0.01
    12 3 4 10.8408 17.9854 56.4 1.10265 0.00
    20 7 0 706.6531 1051.9647 180.0 1.10245 0.12
    25 2 3 239.7429 376.8665 -157.7 1.10242 0.09
    26 1 3 95.4772 147.9696 176.9 1.10157 0.03
    31 1 2 69.8897 107.4553 -67.9 1.10143 0.02
    10 8 1 89.5038 137.7528 66.7 1.10121 0.03
    6 4 4 194.3003 284.5782 -119.0 1.09960 0.07
    17 5 3 36.8320 51.4436 30.9 1.09873 0.01
    33 2 1 16.8456 23.3205 -91.6 1.09854 0.01
    34 0 1 220.0887 303.5818 112.0 1.09788 0.04
    24 5 2 101.6767 134.6869 136.4 1.09768 0.03
    25 6 0 337.4048 432.0361 0.0 1.09700 0.06
    21 4 3 100.0062 130.3137 26.7 1.09668 0.04
    29 3 2 527.7863 675.8852 92.8 1.09640 0.18
    17 1 4 62.8385 82.5024 -56.9 1.09633 0.02
    20 6 2 119.1941 148.1724 -19.2 1.09576 0.04
    13 8 0 127.5684 159.5683 180.0 1.09574 0.02
    27 4 2 257.9474 313.7386 51.8 1.09518 0.09
    30 4 1 23.1827 28.0540 -166.1 1.09510 0.01
    19 7 1 8.6754 10.2317 53.7 1.09433 0.00
    34 2 0 0.1672 0.1952 180.0 1.09401 0.00
    7 4 4 191.1290 214.9182 131.0 1.09373 0.07
    24 6 1 47.9794 55.1303 176.0 1.09344 0.02
    31 4 0 49.0915 56.2069 -0.0 1.09328 0.01
    11 6 3 68.8066 77.8183 176.5 1.09322 0.02
    11 8 1 161.8241 179.9404 108.1 1.09174 0.05
    14 7 2 121.0990 134.4738 -7.8 1.09173 0.04
    13 3 4 146.1211 162.9055 -92.9 1.09137 0.05
    32 3 1 9.2670 10.1101 -132.2 1.09095 0.00
    34 1 1 34.4604 37.4115 104.7 1.09054 0.01
    16 2 4 207.1058 216.0844 -8.2 1.08912 0.07
    18 0 4 27.1266 27.4787 173.1 1.08803 0.00
    24 3 3 110.0144 111.0558 -39.3 1.08763 0.04
    33 3 0 76.6685 77.2722 -0.0 1.08738 0.01
    8 4 4 9.9984 9.7786 134.0 1.08708 0.00
    35 1 0 25.3047 24.6137 -180.0 1.08523 0.00
    21 7 0 381.1038 370.3129 -0.0 1.08413 0.06
    14 8 0 130.5521 126.0284 180.0 1.08379 0.02
    18 5 3 12.5004 12.0010 -114.4 1.08319 0.00
    12 6 3 243.6943 232.8203 81.9 1.08308 0.08
    12 8 1 7.0289 6.7203 5.9 1.08165 0.00
    28 5 1 188.3858 180.0111 -73.6 1.08123 0.06
    29 5 0 14.1855 13.5525 180.0 1.08121 0.00
    18 1 4 129.7477 124.1121 -28.0 1.08089 0.05
    32 0 2 220.6441 210.9141 -96.1 1.08073 0.04
    26 2 3 83.1119 79.2961 132.8 1.07977 0.03
    9 4 4 40.8857 39.2114 -19.3 1.07969 0.01
    31 2 2 146.6415 139.7976 109.3 1.07963 0.05
    14 3 4 29.6845 28.3678 113.5 1.07956 0.01
    15 7 2 47.8644 45.5504 25.2 1.07905 0.02
    27 1 3 12.4578 11.8481 -30.1 1.07812 0.00
    22 4 3 42.5033 40.4424 -78.5 1.07778 0.01
    21 6 2 216.3271 205.2650 -173.4 1.07777 0.07
    20 7 1 131.0409 124.1728 149.9 1.07725 0.04
    25 5 2 71.2901 67.7977 -43.6 1.07616 0.02
    17 2 4 82.2394 82.3450 -117.7 1.07483 0.03
    26 6 0 176.6827 165.0860 180.0 1.07468 0.03
    32 1 2 108.1185 104.9028 160.5 1.07372 0.03
    13 6 3 115.9448 108.1005 86.3 1.07238 0.04
    25 6 1 137.6005 122.7205 39.2 1.07217 0.04
    10 4 4 11.4458 10.2091 60.2 1.07160 0.00
    15 8 0 37.8819 33.3314 180.0 1.07138 0.01
    28 4 2 31.1429 27.2586 112.2 1.07128 0.01
    13 8 1 810.6908 705.0491 -154.1 1.07099 0.26
    30 3 2 0.1497 0.1292 116.0 1.07074 0.00
    0 8 2 333.8988 267.6155 21.5 1.07023 0.05
    1 8 2 2.1054 1.7226 159.4 1.06981 0.00
    34 2 1 449.7814 378.1047 26.3 1.06937 0.14
    31 4 1 67.7823 55.7529 -91.6 1.06869 0.02
    2 8 2 109.6000 97.8609 137.9 1.06856 0.04
    19 5 3 509.4879 412.0780 -27.3 1.06745 0.17
    15 3 4 162.8523 134.6632 -74.3 1.06729 0.06
    25 3 3 73.6588 57.8180 -176.6 1.06669 0.02
    3 8 2 104.8996 86.1126 125.9 1.06648 0.03
    32 4 0 47.0514 35.7592 -0.0 1.06617 0.01
    16 7 2 29.9153 22.6546 159.7 1.06597 0.01
    22 7 0 0.0803 0.0602 -0.0 1.06587 0.00
    19 1 4 538.4050 392.7151 107.3 1.06525 0.18
    35 2 0 7.1894 5.0576 180.0 1.06436 0.00
    4 8 2 26.5735 17.4190 -175.2 1.06358 0.01
    33 3 1 197.5931 134.3763 -24.7 1.06318 0.06
    11 4 4 102.6256 67.4897 44.7 1.06287 0.03
    36 0 0 1043.7234 684.1444 180.0 1.06211 0.08
    28 0 3 116.1976 75.9626 -150.3 1.06194 0.02
    35 1 1 16.5957 10.6544 -178.1 1.06116 0.01
    14 6 3 12.4966 8.0163 72.8 1.06117 0.00
    18 2 4 149.6588 93.1764 -131.9 1.06026 0.05
    21 7 1 139.7166 88.9154 1.4 1.06014 0.04
    5 8 2 488.2514 293.1754 -127.9 1.05990 0.16
    22 6 2 119.2065 75.1764 111.1 1.05982 0.04
    14 8 1 121.5464 76.0747 61.7 1.05982 0.04
    34 3 0 294.7321 183.0507 180.0 1.05907 0.04
    23 4 3 26.4969 16.3973 -125.3 1.05901 0.01
    16 8 0 7.4048 4.5719 180.0 1.05858 0.00
    27 2 3 23.1676 14.1311 -50.8 1.05765 0.01
    29 5 1 246.1871 149.4409 -120.8 1.05740 0.08
    30 5 0 43.7685 26.1000 0.0 1.05657 0.01
    20 0 4 687.1590 401.2260 -98.1 1.05603 0.11
    36 1 0 545.5387 311.2883 -0.0 1.05546 0.08
    6 8 2 42.2200 23.8758 -78.5 1.05545 0.01
    28 1 3 3.0158 1.7095 100.8 1.05529 0.00
    26 5 2 84.1433 48.0745 -114.7 1.05506 0.03
    16 3 4 70.2354 38.3728 111.7 1.05463 0.02
    0 7 3 432.7670 215.8507 -52.1 1.05428 0.07
    1 7 3 225.6948 108.2487 -80.9 1.05388 0.07
    12 4 4 379.0321 197.2209 -170.5 1.05355 0.13
    32 2 2 5.7756 3.1293 -28.8 1.05350 0.00
    27 6 0 0.9259 0.5122 -0.0 1.05286 0.00
    2 7 3 89.6555 44.1307 111.5 1.05269 0.03
    17 7 2 80.8295 43.8844 26.8 1.05256 0.03
    1 5 4 758.8593 423.6778 106.6 1.05177 0.25
    20 5 3 22.5267 12.2228 35.0 1.05159 0.01
    26 6 1 114.9311 62.5078 -12.0 1.05129 0.04
    3 7 3 311.9264 183.3478 20.6 1.05070 0.10
    2 5 4 85.7530 50.7408 -176.2 1.05058 0.03
    7 8 2 170.2273 93.8813 5.2 1.05026 0.05
    15 6 3 54.0165 28.4914 -140.3 1.04951 0.02
    20 1 4 55.8215 29.5091 -53.6 1.04949 0.02
    1 9 0 0.3776 0.1982 -180.0 1.04915 0.00
    3 5 4 53.1002 26.4036 -76.6 1.04860 0.02
    15 8 1 387.0065 195.6130 -72.8 1.04821 0.12
    29 4 2 124.2114 62.8562 -176.4 1.04809 0.04
    2 9 0 0.5697 0.2739 180.0 1.04797 0.00
    4 7 3 27.3407 12.9943 28.0 1.04793 0.01
    23 7 0 166.7245 84.2840 180.0 1.04771 0.03
    33 1 2 311.1972 151.1297 -145.9 1.04722 0.09
    26 3 3 455.2256 217.1509 -73.6 1.04613 0.14
    31 3 2 177.9421 85.1693 -22.1 1.04601 0.05
    3 9 0 37.3598 17.1168 -0.0 1.04600 0.01
    4 5 4 939.8927 425.9936 -153.1 1.04585 0.31
    19 2 4 1115.8013 518.8548 -90.4 1.04550 0.36
    17 8 0 745.8244 355.3881 180.0 1.04544 0.11
    5 7 3 90.4945 40.9957 150.5 1.04441 0.03
    8 8 2 42.4997 19.3234 -118.4 1.04437 0.01
    13 4 4 9.7733 4.3823 98.3 1.04369 0.00
    32 4 1 708.8120 326.1907 -90.6 1.04332 0.21
    4 9 0 37.5369 16.5033 180.0 1.04328 0.01
    22 7 1 620.2515 285.6161 -133.2 1.04304 0.19
    5 5 4 1095.3172 456.8856 85.2 1.04235 0.36
    23 6 2 8.5406 3.8345 170.5 1.04196 0.00
    35 2 1 426.6533 186.2469 37.2 1.04163 0.13
    17 3 4 135.1342 57.7879 53.9 1.04164 0.04
    24 4 3 15.1552 6.5375 -177.1 1.04042 0.00
    33 4 0 184.8374 81.1670 0.0 1.04021 0.03
    6 7 3 556.9750 228.6171 79.3 1.04015 0.17
    5 9 0 24.3193 9.9769 180.0 1.03980 0.00
    36 0 1 606.0855 253.2040 142.8 1.03953 0.09
    18 7 2 153.1483 65.3062 -94.1 1.03887 0.05
    6 5 4 850.7876 328.2431 69.5 1.03811 0.27
    9 8 2 63.0487 25.2388 -99.4 1.03781 0.02
    16 6 3 75.4292 31.0952 129.2 1.03747 0.02
_pd_meas_2theta_range_min     1.00668
_pd_meas_2theta_range_max     49.99576
_pd_meas_2theta_range_inc     0.00836
_pd_meas_scan_method     step
_pd_meas_special_details     ?
_refine_special_details     ?
_reflns_number_total     986
_refine_ls_matrix_type     full
_refine_ls_wR_factor_obs     0.03697
_refine_ls_goodness_of_fit_all     1.279
_refine_ls_restrained_S_all     ?
_refine_ls_restrained_S_obs     ?
_refine_ls_number_parameters     107
_refine_ls_number_restraints     72
_refine_ls_number_constraints     23
_refine_ls_hydrogen_treatment     refU
_refine_ls_weighting_scheme     sigma
_refine_ls_weighting_details     ?
_refine_ls_shift/su_max     0.3684
_refine_ls_shift/su_mean     0.0741
_refine_diff_density_max     0.608
_refine_diff_density_min     -0.527
_refine_ls_extinction_method     ?
_refine_ls_extinction_coef     ?
loop_
    _atom_type_symbol
    _atom_type_number_in_cell
    _atom_type_scat_Cromer_Mann_a1
    _atom_type_scat_Cromer_Mann_a2
    _atom_type_scat_Cromer_Mann_a3
    _atom_type_scat_Cromer_Mann_a4
    _atom_type_scat_Cromer_Mann_b1
    _atom_type_scat_Cromer_Mann_b2
    _atom_type_scat_Cromer_Mann_b3
    _atom_type_scat_Cromer_Mann_b4
    _atom_type_scat_Cromer_Mann_c
    _atom_type_scat_dispersion_source
    _atom_type_scat_length_neutron
    _atom_type_scat_dispersion_real
    _atom_type_scat_dispersion_imag
    _atom_type_scat_source
    C 84 2.31 1.02 1.5886 0.865 20.8439 10.2075 0.5687 51.6512 0.2156
   https://github.com/AdvancedPhotonSource/GSAS-II/blob/master/GSASII/atmdata.py
                                                                    0.6648 0.003
 0.002
   https://github.com/AdvancedPhotonSource/GSAS-II/blob/master/GSASII/atmdata.py
    H 80 0.493 0.3229 0.1402 0.0408 10.5109 26.1257 3.1424 57.7997 0.003
   https://github.com/AdvancedPhotonSource/GSAS-II/blob/master/GSASII/atmdata.py
                                                                       -0.3741
                                                                           0.000
     0.000
   https://github.com/AdvancedPhotonSource/GSAS-II/blob/master/GSASII/atmdata.py
    N 16 12.2126 3.1322 2.0125 1.1663 0.0057 9.8933 28.9975 0.5826 -11.529
   https://github.com/AdvancedPhotonSource/GSAS-II/blob/master/GSASII/atmdata.py
                                                                         0.936
                                                                           0.006
     0.003
   https://github.com/AdvancedPhotonSource/GSAS-II/blob/master/GSASII/atmdata.py
    O 12 3.0485 2.2868 1.5463 0.867 13.2771 5.7011 0.3239 32.9089 0.2508
   https://github.com/AdvancedPhotonSource/GSAS-II/blob/master/GSASII/atmdata.py
                                                                       0.5805
                                                                           0.011
    0.006
   https://github.com/AdvancedPhotonSource/GSAS-II/blob/master/GSASII/atmdata.py
_computing_data_collection     ?
_computing_data_reduction     ?
_computing_structure_solution
;
<i>FOX</i> (Favre-Nicolin & \<Cern\'y, 2002)
;
_computing_structure_refinement
;
<i>GSAS-II</i> (Toby & Von Dreele, 2013)
;
_computing_molecular_graphics     ?
_computing_publication_material     ?
_pd_calibration_special_details     ?
_pd_phase_name     entinostat
_pd_prep_cool_rate     ?
_pd_prep_pressure     ?
_pd_prep_temperature     ?
_pd_proc_2theta_range_min     1.00183
_pd_proc_2theta_range_max     49.99092
_pd_proc_2theta_range_inc     0.00836
loop_
    _pd_meas_intensity_total
    _pd_proc_ls_weight
    _pd_proc_intensity_bkg_calc
    _pd_calc_intensity_total
    1146 0 0 0
    1087 0 0 0
    1183 0 0 0
    1158 0 0 0
    1187 0 0 0
    1121 0 0 0
    1254 0 0 0
    1264 0 0 0
    1268 0 0 0
    1308 0 0 0
    1245 0 0 0
    1249 0 0 0
    1160 0 0 0
    1254 0 0 0
    1234 0 0 0
    1192 0 0 0
    1274 0 0 0
    1217 0 0 0
    1307 0 0 0
    1264 0 0 0
    1294 0 0 0
    1251 0 0 0
    1303 0 0 0
    1240 0 0 0
    1357 0 0 0
    1343 0 0 0
    1360 0 0 0
    1329 0 0 0
    1296 0 0 0
    1334 0 0 0
    1362 0 0 0
    1365 0 0 0
    1360 0 0 0
    1348 0 0 0
    1386 0 0 0
    1345 0 0 0
    1336 0 0 0
    1400 0 0 0
    1348 0 0 0
    1343 0 0 0
    1397 0 0 0
    1347 0 0 0
    1353 0 0 0
    1347 0 0 0
    1293 0 0 0
    1399 0 0 0
    1382 0 0 0
    1387 0 0 0
    1357 0 0 0
    1376 0 0 0
    1395 0 0 0
    1364 0 0 0
    1300 0 0 0
    1409 0 0 0
    1429 0 0 0
    1317 0 0 0
    1270 0 0 0
    1357 0 0 0
    1387 0 0 0
    1420 0 0 0
    1335 0.000749064 1289.167408 1334.046233
    1387 0.000720981 1288.826339 1333.148414
    1389 0.000719942 1288.485611 1336.219161
    1378 0.000725689 1288.145229 1335.048672
    1384 0.000722543 1287.805193 1336.529228
    1306 0.000765697 1287.465501 1338.211006
    1394 0.00071736 1287.126158 1337.079453
    1359 0.000735835 1286.787163 1340.341106
    1413 0.000707714 1286.448518 1339.400105
    1410 0.00070922 1286.110224 1340.982471
    1327 0.00075358 1285.772282 1342.737301
    1288 0.000776398 1285.434693 1341.881481
    1406 0.000711238 1285.097461 1345.328937
    1401 0.000713776 1284.760582 1344.232461
    1372 0.000728863 1284.424062 1346.683266
    1409 0.000709723 1284.087898 1347.674423
    1350 0.000740741 1283.752095 1347.891509
    1328 0.000753012 1283.416652 1351.044314
    1359 0.000735835 1283.081573 1350.004293
    1351 0.000740192 1282.746855 1353.624012
    1280 0.00078125 1282.412503 1353.194928
    1364 0.000733138 1282.078516 1355.674936
    1455 0.000687285 1281.744897 1357.001785
    1357 0.00073692 1281.411646 1357.875275
    1366 0.000732064 1281.078766 1360.870192
    1413 0.000707714 1280.746255 1360.674195
    1397 0.00071582 1280.41412 1364.544754
    1402 0.000713267 1280.082355 1364.155415
    1348 0.00074184 1279.750968 1368.110315
    1300 0.000769231 1279.419956 1368.193342
    1354 0.000738552 1279.089324 1371.801392
    1424 0.000702247 1278.759069 1372.630568
    1348 0.00074184 1278.429198 1375.829693
    1343 0.000744602 1278.099708 1377.3723
    1431 0.000698812 1277.770601 1380.32859
    1419 0.000704722 1277.441882 1382.404388
    1402 0.000713267 1277.113546 1385.374071
    1402 0.000713267 1276.785602 1387.767622
    1385 0.000722022 1276.458044 1391.018013
    1412 0.000708215 1276.13088 1393.536876
    1440 0.000694444 1275.804107 1397.304361
    1378 0.000725689 1275.477729 1399.823874
    1408 0.000710227 1275.151746 1404.257114
    1376 0.000726744 1274.826163 1406.805188
    1380 0.000724638 1274.500976 1411.852875
    1441 0.000693963 1274.176192 1414.743814
    1447 0.000691085 1273.851809 1420.046608
    1422 0.000703235 1273.52783 1423.911983
    1477 0.000677048 1273.204255 1428.964094
    1418 0.000705219 1272.88109 1434.336361
    1423 0.000702741 1272.55833 1439.186048
    1406 0.000711238 1272.235984 1445.684533
    1447 0.000691085 1271.914047 1451.465163
    1546 0.000646831 1271.592526 1458.124576
    1455 0.000687285 1271.271418 1465.641954
    1488 0.000672043 1270.950729 1473.0116
    1483 0.000674309 1270.630458 1481.416136
    1480 0.000675676 1270.310609 1490.69492
    1514 0.000660502 1269.99118 1500.447995
    1551 0.000644745 1269.672177 1511.209306
    1484 0.000673854 1269.353601 1523.217774
    1584 0.000631313 1269.035449 1536.457502
    1600 0.000625 1268.71773 1551.153574
    1672 0.000598086 1268.40044 1567.668987
    1585 0.000630915 1268.083584 1586.393813
    1575 0.000634921 1267.767161 1607.82085
    1719 0.000581734 1267.451178 1632.627284
    1614 0.000619579 1267.135632 1661.755119
    1712 0.000584112 1266.820528 1696.543016
    1786 0.00055991 1266.505865 1738.974426
    1860 0.000537634 1266.191647 1792.130714
    1854 0.000539374 1265.877874 1860.567451
    1920 0.000520833 1265.564553 1947.848231
    1958 0.000510725 1265.251679 2042.661477
    1910 0.00052356 1264.93926 2081.410186
    1831 0.00054615 1264.627292 1967.31156
    1663 0.000601323 1264.315782 1766.084053
    1577 0.000634115 1264.004729 1573.705434
    1473 0.000678887 1263.69414 1449.860514
    1291 0.000774593 1263.38401 1384.228167
    1323 0.000755858 1263.074348 1348.832124
    1306 0.000765697 1262.765149 1327.698882
    1283 0.000779423 1262.45642 1313.75977
    1233 0.00081103 1262.148162 1303.925448
    1309 0.000763942 1261.840378 1296.660674
    1316 0.000759878 1261.533066 1291.100246
    1286 0.000777605 1261.226235 1286.718707
    1227 0.000814996 1260.919881 1283.180741
    1296 0.000771605 1260.614012 1280.263685
    1232 0.000811688 1260.308624 1277.814755
    1282 0.000780031 1260.003721 1275.726059
    1249 0.000800641 1259.69931 1273.919566
    1244 0.000803859 1259.395387 1272.337587
    1210 0.000826446 1259.09196 1270.936723
    1241 0.000805802 1258.789023 1269.683726
    1306 0.000765697 1258.486587 1268.552807
    1216 0.000822368 1258.184648 1267.523644
    1241 0.000805802 1257.883215 1266.580081
    1269 0.000788022 1257.582284 1265.709091
    1279 0.000781861 1257.281863 1264.900108
    1277 0.000783085 1256.981945 1264.144446
    1278 0.000782473 1256.682545 1263.434951
    1240 0.000806452 1256.383654 1262.765638
    1270 0.000787402 1256.085284 1262.131509
    1301 0.00076864 1255.787432 1261.528327
    1269 0.000788022 1255.490103 1260.952511
    1287 0.000777001 1255.193295 1260.400985
    1231 0.000812348 1254.897015 1259.871127
    1214 0.000823723 1254.601261 1259.360658
    1320 0.000757576 1254.306045 1258.867627
    1259 0.000794281 1254.011357 1258.390306
    1259 0.000794281 1253.717215 1257.927221
    1198 0.000834725 1253.423602 1257.477037
    1227 0.000814996 1253.130536 1257.038621
    1277 0.000783085 1252.838013 1256.610948
    1219 0.000820345 1252.54604 1256.193116
    1293 0.000773395 1252.254617 1255.784326
    1254 0.000797448 1251.963743 1255.38386
    1261 0.000793021 1251.673428 1254.991088
    1268 0.000788644 1251.38367 1254.605434
    1221 0.000819001 1251.094473 1254.226386
    1226 0.000815661 1250.805838 1253.853484
    1252 0.000798722 1250.517773 1253.486316
    1291 0.000774593 1250.230274 1253.124498
    1195 0.00083682 1249.943352 1252.7677
    1283 0.000779423 1249.656999 1252.415603
    1248 0.000801282 1249.371226 1252.067934
    1240 0.000806452 1249.086031 1251.724433
    1255 0.000796813 1248.801426 1251.384876
    1225 0.000816327 1248.517403 1251.049041
    1309 0.000763942 1248.233975 1250.717064
    1335 0.000749064 1247.951134 1250.388115
    1232 0.000811688 1247.668888 1250.062357
    1315 0.000760456 1247.38724 1249.739641
    1209 0.00082713 1247.106201 1249.419837
    1265 0.000790514 1246.825758 1249.102801
    1222 0.000818331 1246.54593 1248.788435
    1255 0.000796813 1246.266704 1248.476774
    1234 0.000810373 1245.988098 1248.167415
    1233 0.00081103 1245.710104 1247.860415
    1227 0.000814996 1245.432739 1247.555703
    1267 0.000789266 1245.155987 1247.253184
    1216 0.000822368 1244.879869 1246.952802
    1262 0.000792393 1244.604377 1246.654479
    1233 0.00081103 1244.329518 1246.358158
    1181 0.00084674 1244.055299 1246.063786
    1184 0.000844595 1243.781714 1245.7713
    1263 0.000791766 1243.508778 1245.480663
    1215 0.000823045 1243.236478 1245.191814
    1238 0.000807754 1242.964835 1244.904729
    1264 0.000791139 1242.693836 1244.619352
    1263 0.000791766 1242.423504 1244.335666
    1202 0.000831947 1242.153823 1244.05362
    1302 0.000768049 1241.884814 1243.773202
    1263 0.000791766 1241.616462 1243.494364
    1244 0.000803859 1241.348784 1243.217093
    1242 0.000805153 1241.081774 1242.941358
    1215 0.000823045 1240.81545 1242.667149
    1246 0.000802568 1240.549798 1242.394431
    1187 0.00084246 1240.284836 1242.123197
    1255 0.000796813 1240.020554 1241.85342
    1262 0.000792393 1239.756968 1241.585096
    1295 0.000772201 1239.494076 1241.318205
    1291 0.000774593 1239.231882 1241.052737
    1261 0.000793021 1238.970387 1240.788677
    1269 0.000788022 1238.709604 1240.526025
    1196 0.00083612 1238.449521 1240.264757
    1226 0.000815661 1238.190158 1240.004883
    1276 0.000783699 1237.931503 1239.74638
    1175 0.000851064 1237.673578 1239.489261
    1231 0.000812348 1237.416369 1239.233505
    1211 0.000825764 1237.159899 1239.010013
    1242 0.000805153 1236.904155 1238.757069
    1222 0.000818331 1236.649144 1238.505487
    1230 0.000813008 1236.394874 1238.25527
    1252 0.000798722 1236.141341 1238.050534
    1243 0.000804505 1235.888568 1237.80317
    1191 0.000839631 1235.636537 1237.557165
    1213 0.000824402 1235.385269 1237.32797
    1282 0.000780031 1235.13475 1237.084751
    1245 0.000803213 1234.885 1236.84292
    1252 0.000798722 1234.636011 1236.60247
    1251 0.000799361 1234.387806 1236.385703
    1209 0.00082713 1234.140362 1236.148106
    1258 0.000794913 1233.893712 1235.911934
    1253 0.000798085 1233.647835 1235.67717
    1279 0.000781861 1233.402749 1235.44384
    1248 0.000801282 1233.15845 1235.230104
    1243 0.000804505 1232.914957 1234.999728
    1182 0.000846024 1232.672254 1234.770806
    1227 0.000814996 1232.430368 1234.543481
    1243 0.000804505 1232.189279 1234.31753
    1164 0.000859107 1231.94901 1234.093093
    1252 0.000798722 1231.709556 1233.87925
    1211 0.000825764 1231.470926 1233.657904
    1257 0.000795545 1231.233115 1233.438109
    1219 0.000820345 1230.996146 1233.219904
    1230 0.000813008 1230.760001 1233.021395
    1186 0.00084317 1230.52471 1232.806459
    1229 0.00081367 1230.290247 1232.59315
    1134 0.000881834 1230.056642 1232.381515
    1198 0.000834725 1229.823893 1232.171571
    1229 0.00081367 1229.59199 1231.963332
    1184 0.000844595 1229.360962 1231.765886
    1250 0.0008 1229.130786 1231.561186
    1245 0.000803213 1228.901491 1231.358295
    1178 0.000848896 1228.673066 1231.157233
    1275 0.000784314 1228.445528 1230.958045
    1294 0.000772798 1228.218867 1230.760752
    1221 0.000819001 1227.993112 1230.565762
    1186 0.00084317 1227.768235 1230.372384
    1282 0.000780031 1227.544263 1230.181032
    1187 0.00084246 1227.321189 1229.991735
    1216 0.000822368 1227.099038 1229.804558
    1232 0.000811688 1226.877789 1229.620697
    1247 0.000801925 1226.657469 1229.437883
    1264 0.000791139 1226.438064 1229.257316
    1283 0.000779423 1226.219591 1229.079241
    1229 0.00081367 1226.002044 1228.903356
    1191 0.000839631 1225.785452 1228.729922
    1214 0.000823723 1225.569789 1228.558975
    1179 0.000848176 1225.355086 1228.390607
    1252 0.000798722 1225.141326 1228.225461
    1274 0.000784929 1224.928528 1228.062454
    1261 0.000793021 1224.716693 1227.902248
    1281 0.00078064 1224.505833 1227.744941
    1273 0.000785546 1224.295938 1227.590608
    1284 0.000778816 1224.087032 1227.439369
    1245 0.000803213 1223.879109 1227.291316
    1262 0.000792393 1223.672164 1227.146553
    1276 0.000783699 1223.466234 1227.00523
    1222 0.000818331 1223.261285 1226.867437
    1250 0.0008 1223.057351 1226.733337
    1238 0.000807754 1222.854423 1226.603064
    1227 0.000814996 1222.652514 1226.476778
    1276 0.000783699 1222.451618 1226.385038
    1191 0.000839631 1222.25177 1226.267357
    1261 0.000793021 1222.052929 1226.154179
    1200 0.000833333 1221.855151 1226.045773
    1193 0.000838223 1221.658399 1225.94232
    1261 0.000793021 1221.462699 1225.844089
    1216 0.000822368 1221.268053 1225.766516
    1264 0.000791139 1221.07447 1225.6796
    1264 0.000791139 1220.881943 1225.598769
    1153 0.000867303 1220.690506 1225.524398
    1228 0.000814332 1220.500125 1225.456832
    1253 0.000798085 1220.310847 1225.396532
    1185 0.000843882 1220.122641 1225.350884
    1210 0.000826446 1219.935536 1225.318212
    1212 0.000825083 1219.749523 1225.282662
    1271 0.000786782 1219.564629 1225.256553
    1247 0.000801925 1219.380834 1225.240565
    1229 0.00081367 1219.198169 1225.235518
    1236 0.000809061 1219.016611 1225.242302
    1208 0.000827815 1218.836196 1225.26782
    1211 0.000825764 1218.656905 1225.30155
    1265 0.000790514 1218.47876 1225.35418
    1175 0.000851064 1218.301761 1225.420342
    1265 0.000790514 1218.125914 1225.505367
    1276 0.000783699 1217.951231 1225.611467
    1238 0.000807754 1217.777697 1225.741269
    1201 0.000832639 1217.605348 1225.89802
    1251 0.000799361 1217.434166 1226.085692
    1252 0.000798722 1217.264183 1226.309304
    1259 0.000794281 1217.095378 1226.57528
    1281 0.00078064 1216.927767 1226.892117
    1252 0.000798722 1216.761354 1227.271506
    1273 0.000785546 1216.596155 1227.730413
    1294 0.000772798 1216.43217 1228.29557
    1199 0.000834028 1216.269412 1229.012054
    1307 0.000765111 1216.107879 1229.955279
    1227 0.000814996 1215.947564 1231.240856
    1242 0.000805153 1215.788502 1233.014778
    1222 0.000818331 1215.630684 1235.348077
    1295 0.000772201 1215.474117 1238.001039
    1231 0.000812348 1215.318808 1240.906654
    1312 0.000762195 1215.164762 1244.862331
    1314 0.000761035 1215.01199 1249.712549
    1336 0.000748503 1214.860484 1253.805857
    1290 0.000775194 1214.710278 1257.929426
    1233 0.00081103 1214.561358 1264.138921
    1311 0.000762777 1214.413739 1270.385013
    1356 0.000737463 1214.267422 1274.546711
    1254 0.000797448 1214.122421 1280.326767
    1331 0.000751315 1213.978714 1288.663199
    1276 0.000783699 1213.836361 1294.341108
    1290 0.000775194 1213.695327 1298.950261
    1463 0.000683527 1213.555636 1307.911068
    1292 0.000773994 1213.417289 1316.700148
    1314 0.000761035 1213.280287 1321.165387
    1298 0.000770416 1213.144639 1329.173041
    1394 0.00071736 1213.010365 1340.796829
    1363 0.000733676 1212.877468 1347.152712
    1378 0.000725689 1212.745945 1353.790489
    1377 0.000726216 1212.615806 1367.007495
    1422 0.000703235 1212.487063 1376.755616
    1467 0.000681663 1212.359721 1382.958103
    1362 0.000734214 1212.233774 1396.788004
    1403 0.000712758 1212.109248 1410.249728
    1381 0.000724113 1211.986164 1417.398406
    1392 0.000718391 1211.864488 1431.706699
    1450 0.000689655 1211.744258 1448.469497
    1484 0.000673854 1211.625451 1457.861293
    1465 0.000682594 1211.508115 1473.637484
    1503 0.000665336 1211.39222 1492.941313
    1424 0.000702247 1211.277805 1504.97618
    1522 0.00065703 1211.164843 1524.144474
    1529 0.000654022 1211.053375 1546.079963
    1541 0.000648929 1210.94337 1561.384565
    1560 0.000641026 1210.834875 1585.326887
    1601 0.00062461 1210.727896 1609.879902
    1644 0.000608273 1210.622403 1631.566874
    1602 0.00062422 1210.518437 1661.384201
    1632 0.000612745 1210.415992 1688.823193
    1707 0.000585823 1210.31506 1720.97337
    1755 0.000569801 1210.215687 1757.473872
    1755 0.000569801 1210.117854 1793.746134
    1822 0.000548847 1210.02157 1837.608955
    1852 0.000539957 1209.926863 1885.140749
    1984 0.000504032 1209.833712 1939.321935
    2021 0.000494805 1209.742131 1999.56996
    2059 0.000485673 1209.652131 2069.71606
    2232 0.000448029 1209.563731 2152.421435
    2316 0.000431779 1209.476939 2248.882648
    2473 0.000404367 1209.391733 2364.420866
    2675 0.000373832 1209.308164 2502.869477
    2868 0.000348675 1209.226197 2661.067759
    2834 0.000352858 1209.145871 2813.761565
    2821 0.000354484 1209.067179 2900.400858
    2632 0.000379939 1208.990133 2831.898762
    2417 0.000413736 1208.91475 2620.12611
    2250 0.000444444 1208.841014 2383.172324
    2037 0.000490918 1208.768943 2147.104702
    1927 0.000518941 1208.698555 1905.866691
    1628 0.000614251 1208.629866 1706.990267
    1469 0.000680735 1208.562848 1573.330352
    1386 0.000721501 1208.497549 1489.891594
    1420 0.000704225 1208.433948 1436.799325
    1339 0.000746826 1208.372067 1403.384658
    1351 0.000740192 1208.311896 1381.459065
    1343 0.000744602 1208.253481 1366.002407
    1351 0.000740192 1208.196798 1356.215221
    1313 0.000761615 1208.141861 1349.895281
    1327 0.00075358 1208.088685 1346.669209
    1407 0.000710732 1208.037289 1346.41897
    1264 0.000791139 1207.987633 1348.774536
    1325 0.000754717 1207.939782 1353.899292
    1380 0.000724638 1207.893713 1361.853107
    1349 0.00074129 1207.849453 1371.283471
    1358 0.000736377 1207.807 1379.269342
    1386 0.000721501 1207.766344 1378.978041
    1379 0.000725163 1207.727536 1365.076983
    1296 0.000771605 1207.690544 1344.328069
    1316 0.000759878 1207.655382 1324.347751
    1317 0.000759301 1207.622093 1303.889844
    1258 0.000794913 1207.590671 1283.844453
    1314 0.000761035 1207.561094 1268.545236
    1297 0.00077101 1207.533375 1258.522083
    1301 0.00076864 1207.507554 1252.098462
    1282 0.000780031 1207.483621 1247.687949
    1279 0.000781861 1207.461606 1244.534676
    1254 0.000797448 1207.441482 1242.553457
    1287 0.000777001 1207.423272 1241.439925
    1188 0.000841751 1207.40698 1240.708639
    1218 0.000821018 1207.392635 1239.871858
    1268 0.000788644 1207.380231 1239.030986
    1226 0.000815661 1207.369771 1238.748088
    1269 0.000788022 1207.36129 1239.160204
    1331 0.000751315 1207.354755 1239.692277
    1231 0.000812348 1207.350192 1239.777907
    1279 0.000781861 1207.347648 1239.701157
    1261 0.000793021 1207.347056 1240.28341
    1280 0.00078125 1207.348499 1241.596336
    1334 0.000749625 1207.351946 1242.783975
    1294 0.000772798 1207.357412 1243.308701
    1269 0.000788022 1207.364903 1244.009956
    1298 0.000770416 1207.374424 1245.704067
    1269 0.000788022 1207.385998 1247.838148
    1290 0.000775194 1207.399638 1249.280924
    1232 0.000811688 1207.415343 1250.473753
    1273 0.000785546 1207.433116 1252.737251
    1259 0.000794281 1207.452977 1255.775961
    1278 0.000782473 1207.474895 1258.226802
    1269 0.000788022 1207.498973 1260.570056
    1252 0.000798722 1207.525127 1264.219354
    1353 0.000739098 1207.553418 1268.46881
    1362 0.000734214 1207.583823 1272.387923
    1225 0.000816327 1207.61633 1277.230401
    1317 0.000759301 1207.651024 1283.306915
    1412 0.000708215 1207.687861 1289.800555
    1350 0.000740741 1207.726851 1297.194463
    1411 0.000708717 1207.768038 1305.36777
    1297 0.00077101 1207.811395 1313.019576
    1346 0.000742942 1207.856919 1318.143168
    1271 0.000786782 1207.904655 1317.723222
    1327 0.00075358 1207.954593 1310.172592
    1274 0.000784929 1208.006777 1298.479661
    1344 0.000744048 1208.061184 1285.980398
    1286 0.000777605 1208.117807 1273.109563
    1241 0.000805802 1208.176681 1260.260426
    1241 0.000805802 1208.2378 1249.175393
    1228 0.000814332 1208.301189 1240.816108
    1247 0.000801925 1208.366861 1234.907431
    1248 0.000801282 1208.434814 1230.799593
    1274 0.000784929 1208.505036 1227.919597
    1240 0.000806452 1208.57758 1225.857028
    1236 0.000809061 1208.652392 1224.341886
    1257 0.000795545 1208.729591 1223.204323
    1242 0.000805153 1208.809073 1222.338503
    1172 0.000853242 1208.890912 1221.677363
    1201 0.000832639 1208.975084 1221.177014
    1231 0.000812348 1209.061615 1220.808229
    1242 0.000805153 1209.150506 1220.602867
    1276 0.000783699 1209.241779 1220.448094
    1243 0.000804505 1209.335442 1220.390255
    1226 0.000815661 1209.431476 1220.4311
    1203 0.000831255 1209.529922 1220.578095
    1198 0.000834725 1209.630789 1220.843893
    1225 0.000816327 1209.734029 1221.233844
    1253 0.000798085 1209.839766 1221.735815
    1200 0.000833333 1209.947908 1222.316491
    1233 0.00081103 1210.058504 1222.857766
    1251 0.000799361 1210.171538 1223.420154
    1228 0.000814332 1210.28708 1224.134357
    1283 0.000779423 1210.405027 1225.091257
    1269 0.000788022 1210.525514 1226.281162
    1216 0.000822368 1210.648501 1227.59444
    1219 0.000820345 1210.773999 1228.809538
    1287 0.000777001 1210.901974 1229.776001
    1193 0.000838223 1211.032516 1230.706983
    1220 0.000819672 1211.165565 1231.965865
    1150 0.000869565 1211.301116 1233.66692
    1283 0.000779423 1211.439262 1235.644303
    1304 0.000766871 1211.579987 1237.567505
    1202 0.000831947 1211.723245 1239.080613
    1276 0.000783699 1211.869124 1240.298288
    1264 0.000791139 1212.017536 1241.857041
    1255 0.000796813 1212.168564 1244.155261
    1277 0.000783085 1212.322224 1246.982413
    1180 0.000847458 1212.478501 1249.753565
    1240 0.000806452 1212.637421 1251.928336
    1226 0.000815661 1212.798946 1253.711346
    1240 0.000806452 1212.96309 1256.078471
    1259 0.000794281 1213.129913 1259.589577
    1261 0.000793021 1213.299408 1263.738786
    1287 0.000777001 1213.471573 1267.47562
    1241 0.000805802 1213.646434 1270.425284
    1264 0.000791139 1213.823952 1273.646761
    1312 0.000762195 1214.004167 1278.386451
    1246 0.000802568 1214.187115 1284.372702
    1318 0.000758725 1214.372786 1290.116092
    1244 0.000803859 1214.561202 1295.146335
    1229 0.00081367 1214.752318 1301.092043
    1251 0.000799361 1214.946231 1309.164231
    1365 0.000732601 1215.142867 1318.248733
    1294 0.000772798 1215.342247 1327.034347
    1283 0.000779423 1215.544426 1336.533962
    1323 0.000755858 1215.749403 1347.437347
    1319 0.00075815 1215.957177 1357.910636
    1350 0.000740741 1216.167742 1365.660624
    1345 0.000743494 1216.381128 1368.566413
    1324 0.000755287 1216.597296 1364.34942
    1398 0.000715308 1216.816361 1353.27134
    1336 0.000748503 1217.038208 1338.774596
    1292 0.000773994 1217.262974 1323.42913
    1332 0.000750751 1217.490545 1307.538781
    1302 0.000768049 1217.721006 1291.689162
    1283 0.000779423 1217.954347 1277.482622
    1276 0.000783699 1218.190539 1266.059454
    1232 0.000811688 1218.429672 1257.456215
    1277 0.000783085 1218.671702 1251.153844
    1188 0.000841751 1218.916651 1246.564494
    1248 0.000801282 1219.16448 1243.203942
    1198 0.000834725 1219.415243 1240.714584
    1280 0.00078125 1219.669016 1238.846061
    1202 0.000831947 1219.925701 1237.427365
    1232 0.000811688 1220.185357 1236.34269
    1226 0.000815661 1220.447977 1235.512943
    1324 0.000755287 1220.713553 1234.882696
    1267 0.000789266 1220.982147 1234.4121
    1224 0.000816993 1221.253705 1234.071628
    1243 0.000804505 1221.528295 1233.839048
    1212 0.000825083 1221.805894 1233.697391
    1316 0.000759878 1222.086511 1233.633367
    1218 0.000821018 1222.370167 1233.636821
    1205 0.000829876 1222.656833 1233.699718
    1200 0.000833333 1222.946606 1233.816235
    1238 0.000807754 1223.239427 1233.980889
    1176 0.00085034 1223.535272 1234.1903
    1216 0.000822368 1223.83424 1234.441919
    1255 0.000796813 1224.136309 1234.733919
    1296 0.000771605 1224.441416 1235.065229
    1252 0.000798722 1224.749639 1235.43566
    1222 0.000818331 1225.060955 1235.845608
    1238 0.000807754 1225.375423 1236.296409
    1235 0.000809717 1225.693091 1236.790238
    1296 0.000771605 1226.013835 1237.330132
    1162 0.000860585 1226.337702 1237.920639
    1186 0.00084317 1226.664745 1238.568202
    1251 0.000799361 1226.994964 1239.281217
    1198 0.000834725 1227.328343 1240.071821
    1248 0.000801282 1227.664875 1240.956555
    1290 0.000775194 1228.004651 1241.958003
    1274 0.000784929 1228.347594 1243.105771
    1208 0.000827815 1228.693736 1244.437461
    1177 0.000849618 1229.043107 1245.996977
    1320 0.000757576 1229.395736 1247.82547
    1221 0.000819001 1229.751572 1249.934646
    1198 0.000834725 1230.110627 1252.256521
    1287 0.000777001 1230.472942 1254.634873
    1241 0.000805802 1230.838523 1256.953032
    1251 0.000799361 1231.207363 1259.377123
    1193 0.000838223 1231.579446 1262.244342
    1227 0.000814996 1231.954894 1265.786773
    1319 0.00075815 1232.333615 1269.995662
    1274 0.000784929 1232.715588 1274.612886
    1228 0.000814332 1233.100834 1279.12526
    1245 0.000803213 1233.489452 1283.054432
    1282 0.000780031 1233.881458 1286.638038
    1266 0.000789889 1234.276691 1290.798306
    1329 0.000752445 1234.675335 1296.230044
    1280 0.00078125 1235.077274 1302.876506
    1310 0.000763359 1235.482548 1310.033905
    1297 0.00077101 1235.891285 1316.696032
    1308 0.000764526 1236.303302 1322.280918
    1312 0.000762195 1236.718776 1327.632567
    1253 0.000798085 1237.137567 1334.477881
    1329 0.000752445 1237.559707 1343.68433
    1365 0.000732601 1237.985349 1354.465623
    1279 0.000781861 1238.414384 1365.005571
    1344 0.000744048 1238.846799 1374.116593
    1427 0.000700771 1239.282661 1382.917663
    1327 0.00075358 1239.721986 1394.112556
    1381 0.000724113 1240.164713 1409.022651
    1449 0.000690131 1240.610849 1425.998684
    1445 0.000692042 1241.060516 1442.257912
    1469 0.000680735 1241.513584 1457.824169
    1351 0.000740192 1241.970145 1475.985053
    1528 0.00065445 1242.430191 1498.519413
    1508 0.00066313 1242.89376 1522.871828
    1556 0.000642674 1243.360738 1545.415608
    1490 0.000671141 1243.831239 1565.316714
    1578 0.000633714 1244.305225 1581.109588
    1695 0.000589971 1244.782786 1587.429344
    1614 0.000619579 1245.263848 1579.331264
    1536 0.000651042 1245.74844 1557.903643
    1486 0.000672948 1246.236447 1529.441258
    1443 0.000693001 1246.728152 1498.794079
    1473 0.000678887 1247.22335 1466.982006
    1466 0.000682128 1247.722046 1434.215082
    1376 0.000726744 1248.224402 1402.41665
    1333 0.000750188 1248.730273 1374.405027
    1315 0.000760456 1249.239734 1351.603797
    1314 0.000761035 1249.752755 1333.956481
    1319 0.00075815 1250.269397 1320.586862
    1287 0.000777001 1250.789561 1310.484005
    1318 0.000758725 1251.313384 1302.811211
    1250 0.0008 1251.840789 1296.97691
    1265 0.000790514 1252.371762 1292.546451
    1367 0.000731529 1252.906393 1289.151288
    1255 0.000796813 1253.444622 1286.466103
    1333 0.000750188 1253.986555 1284.313766
    1311 0.000762777 1254.532101 1282.623108
    1290 0.000775194 1255.081228 1281.395537
    1285 0.00077821 1255.633953 1280.524133
    1279 0.000781861 1256.190459 1279.830733
    1254 0.000797448 1256.750607 1279.286471
    1276 0.000783699 1257.314382 1278.971051
    1300 0.000769231 1257.881846 1278.902283
    1255 0.000796813 1258.452967 1278.973944
    1307 0.000765111 1259.027777 1279.119197
    1228 0.000814332 1259.606214 1279.408102
    1227 0.000814996 1260.188415 1279.852545
    1276 0.000783699 1260.77432 1280.385549
    1310 0.000763359 1261.363897 1281.041534
    1250 0.0008 1261.957192 1281.906192
    1296 0.000771605 1262.554252 1282.866572
    1268 0.000788644 1263.154877 1283.905991
    1196 0.00083612 1263.759311 1285.215734
    1248 0.000801282 1264.36754 1286.728053
    1298 0.000770416 1264.979486 1288.261799
    1234 0.000810373 1265.59515 1289.797977
    1276 0.000783699 1266.214441 1291.074881
    1393 0.000717875 1266.837556 1291.592823
    1292 0.000773994 1267.464449 1291.119686
    1266 0.000789889 1268.095105 1290.115835
    1292 0.000773994 1268.729494 1289.156645
    1235 0.000809717 1269.367677 1288.386857
    1320 0.000757576 1270.009561 1287.585312
    1236 0.000809061 1270.655239 1286.65895
    1258 0.000794913 1271.304649 1285.827986
    1215 0.000823045 1271.957944 1285.309616
    1361 0.000734754 1272.615001 1285.130725
    1334 0.000749625 1273.275805 1285.227873
    1270 0.000787402 1273.940448 1285.530014
    1230 0.000813008 1274.608823 1285.977333
    1346 0.000742942 1275.280945 1286.532649
    1210 0.000826446 1275.956996 1287.173206
    1250 0.0008 1276.636871 1287.887148
    1252 0.000798722 1277.320477 1288.67034
    1296 0.000771605 1278.007952 1289.524453
    1307 0.000765111 1278.699188 1290.455587
    1222 0.000818331 1279.394263 1291.474555
    1311 0.000762777 1280.093068 1292.595991
    1290 0.000775194 1280.795803 1293.838868
    1228 0.000814332 1281.502361 1295.22374
    1240 0.000806452 1282.212725 1296.762759
    1295 0.000772201 1282.92711 1298.446769
    1307 0.000765111 1283.645057 1300.220116
    1271 0.000786782 1284.366995 1301.993809
    1277 0.000783085 1285.092709 1303.729242
    1327 0.00075358 1285.822168 1305.520377
    1291 0.000774593 1286.555587 1307.540216
    1339 0.000746826 1287.292827 1309.920086
    1259 0.000794281 1288.03398 1312.694362
    1328 0.000753012 1288.778925 1315.803133
    1316 0.000759878 1289.527736 1319.095723
    1248 0.000801282 1290.280507 1322.2625
    1293 0.000773395 1291.036961 1325.104467
    1290 0.000775194 1291.797374 1327.793437
    1319 0.00075815 1292.561607 1330.827001
    1290 0.000775194 1293.329677 1334.62333
    1280 0.00078125 1294.101706 1339.223609
    1255 0.000796813 1294.877494 1344.343336
    1385 0.000722022 1295.657133 1349.484201
    1332 0.000750751 1296.44073 1354.201223
    1279 0.000781861 1297.228224 1358.560199
    1312 0.000762195 1298.019478 1363.375161
    1332 0.000750751 1298.814628 1369.534855
    1312 0.000762195 1299.613721 1377.209282
    1373 0.000728332 1300.416603 1385.641141
    1383 0.000723066 1301.223458 1393.755691
    1335 0.000749064 1302.034056 1401.302079
    1372 0.000728863 1302.848597 1409.211236
    1406 0.000711238 1303.666957 1418.302061
    1383 0.000723066 1304.489305 1427.80608
    1370 0.000729927 1305.315442 1435.534204
    1357 0.00073692 1306.14546 1439.583896
    1420 0.000704225 1306.979313 1439.259363
    1366 0.000732064 1307.817076 1434.763233
    1451 0.00068918 1308.658766 1427.1741
    1344 0.000744048 1309.504183 1417.976698
    1396 0.000716332 1310.353526 1408.186154
    1299 0.000769823 1311.206734 1398.086687
    1417 0.000705716 1312.063806 1387.678789
    1402 0.000713267 1312.924881 1377.38805
    1430 0.000699301 1313.789667 1368.066418
    1357 0.00073692 1314.658364 1360.305207
    1327 0.00075358 1315.531017 1354.212667
    1315 0.000760456 1316.407335 1349.59966
    1457 0.000686342 1317.28761 1346.185978
    1347 0.00074239 1318.171717 1343.704954
    1392 0.000718391 1319.059704 1341.933972
    1393 0.000717875 1319.951586 1340.701122
    1335 0.000749064 1320.847255 1339.876438
    1346 0.000742942 1321.746818 1339.364163
    1351 0.000740192 1322.650306 1339.094216
    1300 0.000769231 1323.557444 1339.015075
    1359 0.000735835 1324.468568 1339.089181
    1247 0.000801925 1325.38357 1339.288024
    1232 0.000811688 1326.302283 1339.591034
    1309 0.000763942 1327.22492 1339.979112
    1294 0.000772798 1328.151404 1340.440092
    1343 0.000744602 1329.081661 1340.963232
    1340 0.000746269 1330.015765 1341.539969
    1344 0.000744048 1330.953731 1342.163269
    1365 0.000732601 1331.895454 1342.827376
    1379 0.000725163 1332.84104 1343.527181
    1312 0.000762195 1333.790442 1344.260048
    1332 0.000750751 1334.743523 1345.020555
    1351 0.000740192 1335.700528 1345.806087
    1318 0.000758725 1336.661274 1346.614628
    1320 0.000757576 1337.625805 1347.44413
    1343 0.000744602 1338.594168 1348.292846
    1349 0.00074129 1339.566408 1349.159266
    1302 0.000768049 1340.542464 1350.041978
    1348 0.00074184 1341.522092 1350.939576
    1327 0.00075358 1342.505628 1351.851469
    1316 0.000759878 1343.492964 1352.779296
    1327 0.00075358 1344.484055 1353.716673
    1397 0.00071582 1345.478825 1354.665653
    1291 0.000774593 1346.477471 1355.625827
    1339 0.000746826 1347.479689 1356.596349
    1361 0.000734754 1348.485737 1357.576992
    1353 0.000739098 1349.495555 1358.567276
    1359 0.000735835 1350.509035 1359.566714
    1346 0.000742942 1351.526392 1360.575182
    1361 0.000734754 1352.54732 1361.592074
    1362 0.000734214 1353.571971 1362.617273
    1402 0.000713267 1354.600498 1363.650693
    1378 0.000725689 1355.632657 1364.692969
    1367 0.000731529 1356.668417 1365.74316
    1316 0.000759878 1357.708022 1366.799488
    1350 0.000740741 1358.751229 1367.863027
    1331 0.000751315 1359.798066 1368.933673
    1357 0.00073692 1360.848657 1370.011427
    1316 0.000759878 1361.902879 1371.096061
    1321 0.000757002 1362.960824 1372.187571
    1316 0.000759878 1364.022277 1373.285663
    1340 0.000746269 1365.087514 1374.390537
    1420 0.000704225 1366.156199 1375.5018
    1376 0.000726744 1367.228576 1376.619647
    1316 0.000759878 1368.304583 1377.743974
    1353 0.000739098 1369.384251 1378.876293
    1326 0.000754148 1370.46752 1380.013509
    1367 0.000731529 1371.554388 1381.157857
    1307 0.000765111 1372.644703 1382.307712
    1354 0.000738552 1373.73871 1383.464076
    1427 0.000700771 1374.836316 1384.626886
    1392 0.000718391 1375.937552 1385.796226
    1370 0.000729927 1377.042174 1386.971913
    1401 0.000713776 1378.150456 1388.154293
    1394 0.00071736 1379.262155 1389.348556
    1352 0.000739645 1380.377453 1390.544218
    1370 0.000729927 1381.496258 1391.74722
    1423 0.000702741 1382.618509 1392.955795
    1416 0.000706215 1383.744299 1394.170571
    1359 0.000735835 1384.873534 1395.391494
    1344 0.000744048 1386.006491 1396.619285
    1358 0.000736377 1387.14271 1397.854098
    1377 0.000726216 1388.282406 1399.09661
    1342 0.000745156 1389.425425 1400.346807
    1384 0.000722543 1390.571982 1401.607377
    1370 0.000729927 1391.721985 1402.872294
    1348 0.00074184 1392.875433 1404.143388
    1367 0.000731529 1394.032174 1405.420391
    1406 0.000711238 1395.192482 1406.703503
    1373 0.000728332 1396.356023 1407.994519
    1401 0.000713776 1397.522886 1409.295135
    1438 0.00069541 1398.693255 1410.606016
    1503 0.000665336 1399.866765 1411.925931
    1460 0.000684932 1401.043841 1413.253294
    1383 0.000723066 1402.223996 1414.586203
    1475 0.000677966 1403.407627 1415.925622
    1372 0.000728863 1404.594518 1417.274073
    1430 0.000699301 1405.78458 1418.633902
    1397 0.00071582 1406.978087 1420.00506
    1378 0.000725689 1408.174732 1421.382917
    1363 0.000733676 1409.374792 1422.763217
    1373 0.000728332 1410.578021 1424.143416
    1408 0.000710227 1411.784297 1425.522986
    1394 0.00071736 1412.994048 1426.901777
    1363 0.000733676 1414.206969 1428.279955
    1473 0.000678887 1415.422906 1429.660318
    1405 0.000711744 1416.642103 1431.047493
    1427 0.000700771 1417.864348 1432.442358
    1412 0.000708215 1419.08967 1433.846183
    1431 0.000698812 1420.318283 1435.258875
    1415 0.000706714 1421.550065 1436.681229
    1402 0.000713267 1422.784679 1438.115155
    1460 0.000684932 1424.022524 1439.563077
    1413 0.000707714 1425.263445 1441.025815
    1413 0.000707714 1426.507413 1442.503524
    1458 0.000685871 1427.754457 1443.996087
    1401 0.000713776 1429.004457 1445.503219
    1440 0.000694444 1430.257685 1447.025137
    1403 0.000712758 1431.513654 1448.561433
    1470 0.000680272 1432.772577 1450.112536
    1419 0.000704722 1434.03473 1451.679077
    1497 0.000668003 1435.299684 1453.264642
    1495 0.000668896 1436.567531 1454.86285
    1480 0.000675676 1437.838118 1456.477769
    1496 0.000668449 1439.111843 1458.110604
    1473 0.000678887 1440.388399 1459.761968
    1472 0.000679348 1441.667726 1461.432839
    1411 0.000708717 1442.949975 1463.124524
    1453 0.000688231 1444.235087 1464.838287
    1383 0.000723066 1445.522878 1466.575427
    1475 0.000677966 1446.813653 1468.33792
    1550 0.000645161 1448.107258 1470.05994
    1423 0.000702741 1449.403543 1471.878961
    1528 0.00065445 1450.702444 1473.73114
    1543 0.000648088 1452.004116 1475.582549
    1483 0.000674309 1453.30868 1477.506022
    1517 0.000659196 1454.615769 1479.471263
    1555 0.000643087 1455.925719 1481.483356
    1439 0.000694927 1457.237981 1483.549047
    1530 0.000653595 1458.553013 1485.672825
    1545 0.000647249 1459.870814 1487.865168
    1525 0.000655738 1461.190865 1490.13718
    1558 0.000641849 1462.513869 1492.505545
    1480 0.000675676 1463.839306 1494.99333
    1541 0.000648929 1465.16742 1497.637166
    1535 0.000651466 1466.497846 1500.492883
    1564 0.000639386 1467.830888 1503.642086
    1543 0.000648088 1469.166516 1507.189597
    1526 0.000655308 1470.504485 1511.247021
    1533 0.000652316 1471.844826 1515.871333
    1535 0.000651466 1473.187782 1520.910363
    1563 0.000639795 1474.53305 1526.081469
    1559 0.000641437 1475.880628 1531.652476
    1612 0.000620347 1477.230669 1538.427768
    1583 0.000631712 1478.583112 1546.638828
    1562 0.000640205 1479.937804 1555.249844
    1543 0.000648088 1481.294714 1563.086533
    1613 0.000619963 1482.653813 1571.218624
    1596 0.000626566 1484.015527 1581.576398
    1522 0.00065703 1485.379307 1594.038617
    1670 0.000598802 1486.745305 1606.163642
    1653 0.000604961 1488.113704 1617.489743
    1691 0.000591366 1489.483986 1630.775327
    1688 0.000592417 1490.856577 1647.231552
    1712 0.000584112 1492.231111 1664.469961
    1743 0.000573723 1493.608169 1681.669163
    1701 0.000587889 1494.986956 1702.016838
    1828 0.000547046 1496.36796 1725.973981
    1842 0.000542888 1497.750908 1751.439698
    1747 0.00057241 1499.135767 1781.02727
    1815 0.000550964 1500.522814 1817.179978
    1844 0.000542299 1501.911895 1856.417131
    1944 0.000514403 1503.302827 1899.787027
    1978 0.000505561 1504.695762 1946.303454
    1943 0.000514668 1506.09067 1984.189029
    2117 0.000472367 1507.487215 2000.948911
    1973 0.000506842 1508.885642 1987.358945
    2008 0.000498008 1510.286193 1951.081311
    1941 0.000515198 1511.688351 1915.143228
    1962 0.000509684 1513.092451 1893.51299
    1991 0.00050226 1514.498248 1884.106465
    2002 0.0004995 1515.905682 1877.992799
    1875 0.000533333 1517.314966 1865.385322
    1915 0.000522193 1518.725978 1845.602622
    1767 0.000565931 1520.138383 1826.135728
    1923 0.000520021 1521.552759 1813.828727
    1959 0.000510465 1522.968832 1813.402926
    2006 0.000498504 1524.385931 1826.756659
    1962 0.000509684 1525.805154 1851.889188
    2058 0.000485909 1527.225769 1882.857507
    1988 0.000503018 1528.647836 1913.615418
    2119 0.000471921 1530.071387 1945.348063
    2222 0.000450045 1531.496481 1985.823311
    2241 0.000446229 1532.922937 2040.241591
    2226 0.000449236 1534.350997 2107.203904
    2336 0.000428082 1535.780388 2180.674644
    2357 0.000424268 1537.211169 2256.222931
    2494 0.000400962 1538.643006 2332.000386
    2577 0.000388048 1540.07663 2406.36501
    2588 0.000386399 1541.511127 2475.838413
    2652 0.000377074 1542.947136 2532.604171
    2541 0.000393546 1544.384322 2568.658033
    2490 0.000401606 1545.822716 2587.100972
    2654 0.00037679 1547.262286 2604.130838
    2618 0.000381971 1548.702973 2640.650438
    2689 0.000371885 1550.144561 2707.656239
    2699 0.000370508 1551.587539 2789.679978
    2898 0.000345066 1553.031542 2858.510568
    2831 0.000353232 1554.476781 2925.866275
    2964 0.000337382 1555.922801 3023.799241
    3220 0.000310559 1557.369874 3156.328608
    3259 0.000306843 1558.818062 3294.885415
    3370 0.000296736 1560.26703 3424.42741
    3651 0.000273898 1561.716777 3558.346157
    3797 0.000263366 1563.167639 3705.602014
    3943 0.000253614 1564.619341 3877.202573
    4211 0.000237473 1566.071852 4105.504426
    4560 0.000219298 1567.524929 4379.405352
    4818 0.000207555 1568.978906 4624.015914
    4870 0.000205339 1570.433693 4782.895473
    4810 0.0002079 1571.889105 4771.836224
    4535 0.000220507 1573.345205 4535.441914
    4062 0.000246184 1574.801991 4179.927364
    3866 0.000258665 1576.259403 3872.16527
    3644 0.000274424 1577.717624 3665.274628
    3430 0.000291545 1579.175921 3529.933885
    3350 0.000298507 1580.635271 3400.693258
    3149 0.000317561 1582.09488 3208.25935
    3048 0.000328084 1583.554931 2955.75269
    2753 0.00036324 1585.015607 2710.669857
    2538 0.000394011 1586.47642 2524.277696
    2405 0.0004158 1587.937798 2407.464952
    2208 0.000452899 1589.399494 2348.303578
    2287 0.000437254 1590.861511 2325.045914
    2200 0.000454545 1592.323847 2318.14806
    2286 0.000437445 1593.786381 2323.866147
    2225 0.000449438 1595.249233 2350.32168
    2344 0.000426621 1596.712222 2399.958852
    2395 0.000417537 1598.17547 2462.590987
    2508 0.000398724 1599.638853 2527.523829
    2580 0.000387597 1601.10225 2593.509492
    2601 0.000384468 1602.566027 2655.525184
    2746 0.000364166 1604.029635 2696.656042
    2695 0.000371058 1605.493134 2699.674889
    2631 0.000380084 1606.95683 2655.784647
    2593 0.000385654 1608.420417 2576.088768
    2568 0.000389408 1609.883957 2491.549393
    2450 0.000408163 1611.347265 2424.709563
    2465 0.00040568 1612.810587 2373.822655
    2475 0.00040404 1614.273677 2324.837961
    2295 0.00043573 1615.736476 2267.046965
    2241 0.000446229 1617.199104 2199.961536
    2259 0.000442674 1618.661501 2134.489673
    2151 0.0004649 1620.123727 2081.141309
    2083 0.000480077 1621.5856 2042.705283
    2124 0.00047081 1623.047058 2019.372675
    2075 0.000481928 1624.508101 2011.196944
    2107 0.000474608 1625.968668 2016.092562
    2118 0.000472144 1627.42876 2031.564956
    2090 0.000478469 1628.888436 2056.134432
    2083 0.000480077 1630.347819 2086.215875
    2160 0.000462963 1631.806359 2119.107455
    2163 0.000462321 1633.264424 2158.19235
    2276 0.000439367 1634.721706 2209.130199
    2283 0.00043802 1636.178573 2271.05707
    2261 0.000442282 1637.634475 2340.406036
    2493 0.000401123 1639.090084 2413.850361
    2588 0.000386399 1640.544544 2489.21495
    2618 0.000381971 1641.998466 2563.963555
    2678 0.000373413 1643.451423 2629.211421
    2759 0.00036245 1644.903536 2683.41767
    2839 0.000352237 1646.354807 2739.309772
    2855 0.000350263 1647.805355 2797.928035
    2896 0.000345304 1649.254633 2849.886441
    3007 0.000332557 1650.70319 2911.004797
    3076 0.000325098 1652.150658 2994.887152
    3150 0.00031746 1653.596917 3094.658703
    3344 0.000299043 1655.042331 3206.293795
    3368 0.000296912 1656.486352 3306.407335
    3267 0.000306091 1657.929529 3348.644269
    3224 0.000310174 1659.371374 3296.538745
    3217 0.000310849 1660.812008 3181.138011
    3049 0.000327976 1662.251248 3068.872934
    2976 0.000336022 1663.6894 2998.239761
    2912 0.000343407 1665.126524 2969.733346
    2840 0.000352113 1666.561643 2956.003367
    2921 0.000342349 1667.995979 2933.669407
    2866 0.000348918 1669.428433 2895.608296
    2698 0.000370645 1670.859798 2853.494813
    2763 0.000361925 1672.289524 2819.534644
    2733 0.000365898 1673.71755 2809.383777
    2825 0.000353982 1675.144243 2843.778536
    2893 0.000345662 1676.569297 2916.349486
    3079 0.000324781 1677.992835 3000.638029
    3127 0.000319795 1679.414428 3104.055475
    3341 0.000299312 1680.83426 3256.029653
    3567 0.000280348 1682.252759 3447.193789
    3677 0.000271961 1683.669435 3652.850725
    4102 0.000243784 1685.084289 3874.017695
    4175 0.000239521 1686.497381 4094.402058
    4294 0.000232883 1687.908223 4266.543863
    4183 0.000239063 1689.317365 4310.82763
    4120 0.000242718 1690.724746 4166.414933
    3745 0.000267023 1692.129937 3906.419332
    3624 0.000275938 1693.533244 3663.301719
    3489 0.000286615 1694.93424 3491.880307
    3369 0.000296824 1696.333657 3388.012895
    3246 0.000308071 1697.73064 3315.931961
    3193 0.000313185 1699.125434 3214.71524
    3010 0.000332226 1700.518405 3054.757197
    2889 0.000346141 1701.908698 2868.756255
    2814 0.000355366 1703.296984 2710.014679
    2698 0.000370645 1704.68308 2602.297863
    2588 0.000386399 1706.066742 2544.706656
    2570 0.000389105 1707.448214 2529.481703
    2618 0.000381971 1708.826947 2549.237309
    2500 0.0004 1710.203306 2596.668787
    2612 0.000382848 1711.577536 2663.979017
    2667 0.000374953 1712.948966 2748.380658
    2804 0.000356633 1714.318083 2854.829279
    2934 0.000340832 1715.684582 2987.355806
    3055 0.000327332 1717.048402 3142.333801
    3133 0.000319183 1718.409787 3307.556397
    3360 0.000297619 1719.768005 3469.879864
    3590 0.000278552 1721.12391 3638.036644
    3747 0.00026688 1722.477319 3843.410614
    4001 0.000249938 1723.82756 4105.137487
    4236 0.000236072 1725.175 4404.176068
    4701 0.000212721 1726.520126 4694.201301
    4939 0.00020247 1727.86184 4957.007883
    5332 0.000187547 1729.20063 5224.836292
    5773 0.00017322 1730.536497 5522.848477
    5887 0.000169866 1731.869561 5830.41338
    6303 0.000158655 1733.199579 6119.998747
    6390 0.000156495 1734.526673 6399.223199
    6885 0.000145243 1735.850354 6634.276623
    6765 0.00014782 1737.170989 6721.357712
    6533 0.000153069 1738.4887 6588.306223
    6155 0.00016247 1739.803241 6243.142715
    5719 0.000174856 1741.114248 5782.346696
    5230 0.000191205 1742.422086 5331.424167
    4874 0.00020517 1743.726693 4970.66591
    4562 0.000219202 1745.028132 4702.798029
    4385 0.00022805 1746.326096 4462.049353
    4058 0.000246427 1747.620586 4178.935732
    3810 0.000262467 1748.911785 3829.990284
    3425 0.000291971 1750.199264 3455.649261
    3087 0.000323939 1751.483513 3117.631694
    2931 0.00034118 1752.763982 2845.94516
    2555 0.000391389 1754.040794 2640.386059
    2520 0.000396825 1755.314252 2489.076401
    2416 0.000413907 1756.584235 2378.459038
    2282 0.000438212 1757.850316 2296.868213
    2220 0.00045045 1759.112677 2235.486965
    2093 0.000477783 1760.371258 2188.200798
    2101 0.000475964 1761.625997 2151.003238
    2161 0.000462749 1762.8772 2121.330327
    2125 0.000470588 1764.1245 2097.52467
    2094 0.000477555 1765.367531 2078.494876
    2078 0.000481232 1766.606842 2063.513252
    2020 0.00049505 1767.842372 2052.101895
    2106 0.000474834 1769.073815 2043.970586
    2144 0.000466418 1770.301416 2038.971877
    2094 0.000477555 1771.524687 2037.051137
    2034 0.000491642 1772.743993 2038.159205
    2106 0.000474834 1773.959335 2042.068346
    2025 0.000493827 1775.170284 2048.242473
    2041 0.000489956 1776.377086 2056.265418
    2107 0.000474608 1777.579618 2066.772236
    2109 0.000474158 1778.778184 2081.426248
    2060 0.000485437 1779.972298 2101.778506
    2080 0.000480769 1781.161897 2128.303901
    2112 0.000473485 1782.347347 2159.722269
    2175 0.00045977 1783.528344 2193.287814
    2171 0.000460617 1784.705071 2227.662133
    2252 0.00044405 1785.877038 2265.332978
    2336 0.000428082 1787.044735 2310.086852
    2296 0.00043554 1788.207978 2363.07007
    2299 0.000434972 1789.366462 2421.754231
    2418 0.000413565 1790.520674 2482.896207
    2473 0.000404367 1791.6697 2547.930555
    2544 0.000393082 1792.814577 2622.051792
    2517 0.000397298 1793.954511 2706.130332
    2703 0.000369959 1795.089625 2792.710989
    2789 0.000358551 1796.22065 2870.739422
    2783 0.000359324 1797.346488 2929.092146
    2711 0.000368868 1798.467078 2959.172045
    2802 0.000356888 1799.583396 2965.954152
    2948 0.000339213 1800.694283 2967.616379
    2915 0.000343053 1801.800775 2979.366844
    2936 0.000340599 1802.901897 3002.636343
    2964 0.000337382 1803.998625 3026.420152
    3032 0.000329815 1805.08986 3034.262876
    2918 0.0003427 1806.176335 3012.211424
    3012 0.000332005 1807.25756 2959.04449
    2915 0.000343053 1808.333903 2888.304866
    2897 0.000345185 1809.40463 2817.036509
    2714 0.00036846 1810.470292 2755.397139
    2640 0.000378788 1811.530948 2705.048227
    2720 0.000367647 1812.58666 2663.251431
    2581 0.000387447 1813.636878 2626.854599
    2660 0.00037594 1814.681847 2594.171221
    2546 0.000392773 1815.721261 2565.004513
    2464 0.000405844 1816.755608 2539.594068
    2622 0.000381388 1817.784218 2519.359734
    2647 0.000377786 1818.807821 2507.124925
    2702 0.000370096 1819.825687 2503.046858
    2548 0.000392465 1820.837997 2501.799092
    2628 0.000380518 1821.844873 2495.603283
    2641 0.000378644 1822.846317 2477.939729
    2547 0.000392619 1823.842205 2444.71366
    2426 0.000412201 1824.832537 2398.892593
    2435 0.000410678 1825.817252 2351.108724
    2460 0.000406504 1826.796229 2310.844117
    2441 0.000409668 1827.769406 2279.982334
    2405 0.0004158 1828.737026 2254.438372
    2232 0.000448029 1829.698664 2229.102673
    2194 0.000455789 1830.654562 2200.316727
    2308 0.000433276 1831.605209 2167.414159
    2294 0.00043592 1832.549445 2133.84953
    2170 0.000460829 1833.488003 2104.233164
    2138 0.000467727 1834.420454 2081.110779
    2158 0.000463392 1835.347044 2064.927684
    2101 0.000475964 1836.267773 2055.169268
    2004 0.000499002 1837.1827 2051.097271
    2092 0.000478011 1838.091521 2051.941434
    2069 0.000483325 1838.99448 2056.756272
    2029 0.000492854 1839.890906 2064.315636
    2139 0.000467508 1840.781835 2073.65867
    2073 0.000482393 1841.666291 2085.125373
    2131 0.000469263 1842.544275 2100.385901
    2126 0.000470367 1843.416335 2121.274449
    2135 0.000468384 1844.282472 2148.807335
    2180 0.000458716 1845.142318 2182.55223
    2263 0.000441891 1845.995813 2219.991861
    2288 0.000437063 1846.84314 2257.357724
    2300 0.000434783 1847.683933 2293.412325
    2281 0.000438404 1848.51813 2331.902274
    2424 0.000412541 1849.346586 2378.010546
    2395 0.000417537 1850.168447 2433.309298
    2567 0.00038956 1850.983772 2493.906831
    2546 0.000392773 1851.792685 2552.412937
    2534 0.000394633 1852.595246 2603.022218
    2692 0.000371471 1853.39115 2642.752341
    2612 0.000382848 1854.180824 2666.586398
    2624 0.000381098 1854.963535 2668.973159
    2633 0.000379795 1855.740017 2652.860729
    2697 0.000370782 1856.509535 2630.509584
    2719 0.000367782 1857.272885 2614.232732
    2668 0.000374813 1858.029333 2609.905328
    2720 0.000367647 1858.779184 2617.020209
    2666 0.000375094 1859.522377 2628.660266
    2732 0.000366032 1860.258485 2632.780187
    2749 0.000363769 1860.988423 2620.691445
    2732 0.000366032 1861.711215 2591.765876
    2566 0.000389712 1862.427593 2547.691433
    2562 0.00039032 1863.136519 2491.205955
    2460 0.000406504 1863.839275 2430.37416
    2395 0.000417537 1864.534518 2374.900399
    2365 0.000422833 1865.223408 2328.912512
    2361 0.000423549 1865.905212 2291.095315
    2189 0.00045683 1866.580296 2258.943304
    2219 0.000450653 1867.247806 2229.437738
    2289 0.000436872 1867.90884 2198.183541
    2142 0.000466853 1868.563215 2162.71697
    2166 0.000461681 1869.209954 2125.355729
    2141 0.000467071 1869.849851 2090.35142
    2127 0.000470146 1870.482662 2060.339275
    2109 0.000474158 1871.108386 2035.904857
    1987 0.000503271 1871.727084 2016.519593
    1963 0.000509424 1872.338635 2001.319576
    2025 0.000493827 1872.942916 1989.408686
    2034 0.000491642 1873.54017 1980.002127
    1879 0.000532198 1874.130399 1972.471412
    1877 0.000532765 1874.71293 1966.360547
    1923 0.000520021 1875.288741 1961.349215
    1964 0.000509165 1875.857037 1957.216354
    1962 0.000509684 1876.418184 1953.806321
    1979 0.000505306 1876.972122 1951.002633
    1934 0.000517063 1877.518423 1948.717764
    1962 0.000509684 1878.057514 1946.884039
    1955 0.000511509 1878.589334 1945.451476
    1874 0.000533618 1879.114067 1944.377183
    2000 0.0005 1879.630735 1943.636162
    1876 0.000533049 1880.140437 1943.209158
    1971 0.000507357 1880.642745 1943.091648
    1954 0.000511771 1881.137295 1943.289347
    2002 0.0004995 1881.624511 1943.818465
    1941 0.000515198 1882.104579 1944.712092
    1957 0.000510986 1882.576642 1946.016808
    1910 0.00052356 1883.041678 1947.799903
    1989 0.000502765 1883.498771 1950.145418
    1906 0.000524659 1883.948653 1953.156695
    2000 0.0005 1884.39108 1956.946479
    1952 0.000512295 1884.825624 1961.610966
    1869 0.000535045 1885.252286 1967.177415
    1949 0.000513084 1885.671859 1973.526072
    1953 0.000512033 1886.083428 1980.404755
    2003 0.000499251 1886.487785 1987.685643
    1934 0.000517063 1886.884076 1995.735135
    2015 0.000496278 1887.27285 2005.386835
    2048 0.000488281 1887.653925 2017.466383
    2053 0.000487092 1888.02736 2032.298451
    2073 0.000482393 1888.392974 2049.372834
    2104 0.000475285 1888.751131 2067.393957
    2046 0.000488759 1889.101405 2085.223142
    2067 0.000483793 1889.443552 2103.24139
    2057 0.000486145 1889.778486 2123.248696
    2138 0.000467727 1890.104987 2146.525871
    2135 0.000468384 1890.424215 2172.053741
    2215 0.000451467 1890.735377 2196.543236
    2203 0.000453926 1891.038776 2216.368698
    2237 0.000447027 1891.33423 2228.767523
    2185 0.000457666 1891.622167 2231.160636
    2217 0.00045106 1891.901914 2222.197088
    2281 0.000438404 1892.173777 2204.579721
    2127 0.000470146 1892.437939 2184.099651
    2194 0.000455789 1892.693972 2165.31802
    2083 0.000480077 1892.942182 2149.423362
    2163 0.000462321 1893.182446 2135.445421
    2096 0.000477099 1893.414581 2121.955477
    2063 0.000484731 1893.639014 2107.28561
    2080 0.000480769 1893.855502 2089.910587
    2044 0.000489237 1894.063861 2069.94836
    2047 0.00048852 1894.264578 2049.38783
    2027 0.00049334 1894.456679 2030.434346
    2025 0.000493827 1894.64126 2014.309169
    1915 0.000522193 1894.817711 2001.248645
    2008 0.000498008 1894.986216 1990.986442
    1931 0.000517866 1895.146653 1983.075072
    2008 0.000498008 1895.29896 1977.052195
    2020 0.00049505 1895.443137 1972.503166
    1954 0.000511771 1895.579428 1969.082277
    1905 0.000524934 1895.707468 1966.523348
    1886 0.000530223 1895.827743 1964.641017
    1942 0.000514933 1895.940072 1963.317062
    1941 0.000515198 1896.044025 1962.480155
    1969 0.000507872 1896.139483 1962.081365
    1953 0.000512033 1896.22742 1962.074889
    1951 0.000512558 1896.307166 1962.402786
    1982 0.000504541 1896.37872 1962.98521
    1969 0.000507872 1896.441655 1963.720094
    1872 0.000534188 1896.496948 1964.494493
    1951 0.000512558 1896.544049 1965.220387
    1911 0.000523286 1896.58314 1965.871375
    1913 0.000522739 1896.613735 1966.494717
    1948 0.000513347 1896.636626 1967.186705
    1959 0.000510465 1896.651019 1968.044165
    1957 0.000510986 1896.657097 1969.131665
    1951 0.000512558 1896.655472 1970.470502
    1934 0.000517063 1896.645471 1972.045905
    1964 0.000509165 1896.627216 1973.832204
    1896 0.000527426 1896.600769 1975.820701
    1976 0.000506073 1896.565884 1978.040115
    1897 0.000527148 1896.523295 1980.555194
    1969 0.000507872 1896.472574 1983.448916
    1951 0.000512558 1896.413599 1986.809923
    1958 0.000510725 1896.34576 1990.729538
    1972 0.000507099 1896.270581 1995.309598
    1998 0.000500501 1896.186843 2000.665499
    2024 0.000494071 1896.094607 2006.939126
    2014 0.000496524 1895.994421 2014.305139
    1974 0.000506586 1895.886163 2022.97131
    1922 0.000520291 1895.769651 2033.187527
    2046 0.000488759 1895.644579 2045.227582
    1973 0.000506842 1895.511557 2059.347919
    2062 0.000484966 1895.370402 2075.719101
    2111 0.000473709 1895.220992 2094.433944
    2105 0.000475059 1895.063144 2115.774346
    2019 0.000495295 1894.897284 2140.621923
    2144 0.000466418 1894.723109 2170.459351
    2179 0.000458926 1894.540616 2206.831568
    2173 0.000460193 1894.350479 2250.696367
    2205 0.000453515 1894.151597 2301.910233
    2275 0.00043956 1893.944521 2359.129411
    2339 0.000427533 1893.729617 2420.582827
    2470 0.000404858 1893.505968 2485.135323
    2414 0.00041425 1893.274307 2552.795197
    2648 0.000377644 1893.034451 2624.954281
    2585 0.000386847 1892.786584 2703.95531
    2789 0.000358551 1892.530216 2792.117663
    2970 0.0003367 1892.266201 2890.78579
    2938 0.000340368 1891.993015 2998.047656
    2960 0.000337838 1891.712366 3106.944645
    3072 0.000325521 1891.42346 3207.904654
    3166 0.000315856 1891.125688 3293.859148
    3197 0.000312793 1890.820696 3365.087528
    3212 0.000311333 1890.507019 3428.968606
    3327 0.000300571 1890.185636 3489.96281
    3398 0.000294291 1889.855507 3538.987125
    3353 0.00029824 1889.517425 3555.935546
    3466 0.000288517 1889.171087 3525.730456
    3498 0.000285878 1888.816491 3451.868793
    3465 0.0002886 1888.454127 3352.867468
    3382 0.000295683 1888.083443 3249.085798
    3242 0.000308452 1887.704624 3154.874689
    3157 0.000316756 1887.317548 3077.039046
    3111 0.00032144 1886.922336 3013.052935
    2996 0.000333778 1886.519293 2950.941507
    2946 0.000339443 1886.107809 2878.000177
    2851 0.000350754 1885.688555 2791.542506
    2833 0.000352983 1885.260799 2700.40964
    2790 0.000358423 1884.82509 2617.214505
    2591 0.000385951 1884.381245 2550.045812
    2706 0.000369549 1883.929812 2499.416192
    2551 0.000392003 1883.469633 2461.665456
    2603 0.000384172 1883.001318 2435.609775
    2503 0.000399521 1882.525781 2423.847788
    2509 0.000398565 1882.041803 2427.491907
    2438 0.000410172 1881.549627 2442.597503
    2443 0.000409333 1881.049619 2464.609052
    2519 0.000396983 1880.541352 2494.581805
    2550 0.000392157 1880.025619 2530.886576
    2539 0.000393856 1879.501078 2559.948931
    2593 0.000385654 1878.96901 2565.82484
    2386 0.000419111 1878.428926 2541.784988
    2422 0.000412882 1877.880767 2494.448735
    2382 0.000419815 1877.324653 2442.22829
    2376 0.000420875 1876.760889 2399.502405
    2459 0.000406669 1876.188805 2371.078382
    2328 0.000429553 1875.608705 2357.687421
    2394 0.000417711 1875.021505 2355.061662
    2246 0.000445236 1874.425496 2353.677659
    2253 0.000443853 1873.822081 2345.009963
    2277 0.000439174 1873.210467 2325.251596
    2274 0.000439754 1872.591508 2298.012553
    2273 0.000439947 1871.96435 2272.225676
    2246 0.000445236 1871.329603 2253.598037
    2271 0.000440335 1870.686534 2242.257778
    2300 0.000434783 1870.035693 2235.681768
    2242 0.00044603 1869.37775 2231.622727
    2283 0.00043802 1868.711364 2229.258132
    2201 0.000454339 1868.037449 2228.92683
    2237 0.000447027 1867.355579 2231.110789
    2189 0.00045683 1866.666058 2235.471506
    2312 0.000432526 1865.968825 2241.115698
    2248 0.00044484 1865.26388 2248.520873
    2282 0.000438212 1864.551406 2259.551229
    2357 0.000424268 1863.83122 2274.648505
    2332 0.000428816 1863.1032 2290.903315
    2460 0.000406504 1862.367772 2303.377873
    2408 0.000415282 1861.624571 2308.622217
    2427 0.000412031 1860.873658 2304.555358
    2354 0.000424809 1860.11552 2288.158447
    2318 0.000431406 1859.349121 2259.671902
    2221 0.000450248 1858.575558 2226.222077
    2215 0.000451467 1857.794282 2196.485704
    2212 0.00045208 1857.005659 2174.834915
    2206 0.000453309 1856.20969 2160.636908
    2185 0.000457666 1855.405764 2150.653092
    2130 0.000469484 1854.594612 2141.916418
    2098 0.000476644 1853.775991 2132.108162
    2209 0.000452694 1852.949779 2118.991324
    2097 0.000476872 1852.11622 2102.635393
    2081 0.000480538 1851.274948 2086.189169
    2020 0.00049505 1850.426999 2073.012089
    2058 0.000485909 1849.571092 2064.825999
    2030 0.000492611 1848.70796 2062.065301
    1970 0.000507614 1847.837663 2064.61522
    2063 0.000484731 1846.959774 2072.198077
    2053 0.000487092 1846.074599 2084.487612
    2040 0.000490196 1845.182259 2101.210143
    2076 0.000481696 1844.282753 2122.371722
    2175 0.00045977 1843.375961 2148.598493
    2127 0.000470146 1842.461515 2181.158765
    2176 0.000459559 1841.540758 2221.389365
    2246 0.000445236 1840.611982 2269.648999
    2282 0.000438212 1839.676467 2324.337239
    2263 0.000441891 1838.734154 2382.021582
    2383 0.000419639 1837.784003 2439.937476
    2373 0.000421408 1836.827114 2499.251573
    2556 0.000391236 1835.863181 2565.054631
    2600 0.000384615 1834.892082 2642.769889
    2681 0.000372995 1833.914184 2733.89517
    2810 0.000355872 1832.928936 2833.11016
    2932 0.000341064 1831.937011 2928.607911
    3013 0.000331895 1830.937858 3007.994116
    3062 0.000326584 1829.931906 3067.669614
    3194 0.000313087 1828.919092 3114.237706
    3255 0.00030722 1827.899173 3152.377407
    3177 0.000314762 1826.872453 3173.082897
    3235 0.000309119 1825.838994 3158.778776
    3066 0.000326158 1824.798918 3103.235376
    3044 0.000328515 1823.75143 3020.187931
    2865 0.00034904 1822.697752 2928.92428
    2861 0.000349528 1821.637152 2840.77032
    2689 0.000371885 1820.569689 2760.84514
    2697 0.000370782 1819.495487 2693.218407
    2496 0.000400641 1818.414605 2638.482278
    2574 0.0003885 1817.327167 2588.980573
    2535 0.000394477 1816.233171 2531.644481
    2453 0.000407664 1815.132558 2459.068783
    2437 0.000410341 1814.025325 2376.098129
    2339 0.000427533 1812.911719 2293.621536
    2236 0.000447227 1811.790945 2219.819461
    2182 0.000458295 1810.664224 2157.879037
    2067 0.000483793 1809.530884 2107.718805
    2013 0.000496771 1808.391291 2067.881546
    2086 0.000479386 1807.244836 2036.554685
    2003 0.000499251 1806.092371 2012.016842
    1921 0.000520562 1804.933471 1992.797254
    1931 0.000517866 1803.767769 1977.727174
    1973 0.000506842 1802.596302 1965.929247
    1962 0.000509684 1801.418338 1956.763451
    1882 0.00053135 1800.234243 1949.776081
    1925 0.000519481 1799.044016 1944.658728
    1910 0.00052356 1797.847231 1941.22213
    1926 0.000519211 1796.644315 1939.397157
    1912 0.000523013 1795.435023 1939.219592
    1975 0.000506329 1794.220088 1940.792054
    1908 0.000524109 1792.998533 1944.253226
    1937 0.000516262 1791.771273 1949.798796
    2031 0.000492368 1790.538187 1957.712744
    2002 0.0004995 1789.298663 1968.308164
    1948 0.000513347 1788.053069 1981.766372
    1898 0.00052687 1786.802075 1997.938038
    1986 0.000503525 1785.544461 2016.340456
    1946 0.000513875 1784.281446 2036.624872
    2102 0.000475737 1783.012239 2059.388153
    2048 0.000488281 1781.737265 2086.389259
    2098 0.000476644 1780.456647 2119.631906
    2111 0.000473709 1779.169896 2160.099026
    2192 0.000456204 1777.877745 2207.160207
    2309 0.000433088 1776.579339 2258.53255
    2364 0.000423012 1775.275777 2310.658737
    2440 0.000409836 1773.966265 2360.291829
    2547 0.000392619 1772.651108 2405.718096
    2550 0.000392157 1771.330428 2444.946497
    2568 0.000389408 1770.004287 2473.99271
    2598 0.000384911 1768.6725 2489.003315
    2646 0.000377929 1767.334824 2489.549741
    2624 0.000381098 1765.992114 2479.070386
    2550 0.000392157 1764.644124 2461.682084
    2439 0.000410004 1763.290427 2440.133843
    2435 0.000410678 1761.931147 2415.106879
    2358 0.000424088 1760.566464 2384.57649
    2322 0.000430663 1759.196869 2348.18268
    2282 0.000438212 1757.821201 2309.210901
    2218 0.000450857 1756.440802 2270.041109
    2217 0.00045106 1755.055184 2230.993588
    2108 0.000474383 1753.664287 2192.596384
    2154 0.000464253 1752.267866 2155.965994
    2094 0.000477555 1750.866836 2121.789294
    2051 0.000487567 1749.460342 2090.242201
    2041 0.000489956 1748.048935 2060.4277
    1958 0.000510725 1746.632248 2031.285429
    1947 0.000513611 1745.210646 2004.093015
    2000 0.0005 1743.784191 1981.130034
    1908 0.000524109 1742.352639 1963.214424
    1934 0.000517063 1740.916234 1949.872466
    1911 0.000523286 1739.47473 1940.115061
    1927 0.000518941 1738.028679 1932.858673
    1830 0.000546448 1736.577468 1927.538217
    1915 0.000522193 1735.121648 1924.150308
    1938 0.000515996 1733.66073 1922.74408
    1947 0.000513611 1732.195447 1923.316407
    1815 0.000550964 1730.725431 1925.969707
    1928 0.000518672 1729.250562 1930.993777
    1920 0.000520833 1727.770899 1938.763502
    1880 0.000531915 1726.286992 1949.498508
    2029 0.000492854 1724.798292 1962.87708
    1877 0.000532765 1723.305226 1977.834111
    1916 0.000521921 1721.807671 1992.537118
    1965 0.000508906 1720.305323 2004.481568
    1873 0.000533903 1718.79867 2011.570453
    1982 0.000504541 1717.287955 2013.825732
    2017 0.000495786 1715.772812 2013.850991
    1939 0.00051573 1714.252754 2015.408848
    2000 0.0005 1712.728755 2021.607786
    1987 0.000503271 1711.20039 2033.776606
    2043 0.000489476 1709.667842 2051.003809
    2136 0.000468165 1708.131048 2070.4844
    2170 0.000460829 1706.59007 2088.896191
    2075 0.000481928 1705.044908 2103.712861
    2200 0.000454545 1703.495684 2112.945824
    2197 0.000455166 1701.942336 2114.357604
    2079 0.000481 1700.385048 2106.021003
    2053 0.000487092 1698.823576 2088.201576
    2191 0.000456413 1697.258041 2063.96008
    2035 0.0004914 1695.689359 2037.312684
    1981 0.000504796 1694.116004 2011.37151
    2056 0.000486381 1692.539014 1987.849854
    1969 0.000507872 1690.958449 1967.446471
    1944 0.000514403 1689.373577 1950.17679
    1855 0.000539084 1687.785069 1935.062203
    1893 0.000528262 1686.192986 1919.943474
    1992 0.000502008 1684.597145 1902.844175
    1906 0.000524659 1682.997302 1882.930477
    1869 0.000535045 1681.394311 1861.070916
    1799 0.000555864 1679.78744 1838.806787
    1846 0.000541712 1678.177115 1817.597979
    1832 0.000545852 1676.563032 1798.417534
    1739 0.000575043 1674.946106 1781.806688
    1708 0.00058548 1673.325177 1767.762271
    1695 0.000589971 1671.701099 1755.994265
    1760 0.000568182 1670.073202 1746.138025
    1701 0.000587889 1668.442217 1737.83463
    1727 0.000579039 1666.808084 1730.784334
    1638 0.000610501 1665.170252 1724.736795
    1723 0.000580383 1663.529394 1719.483817
    1720 0.000581395 1661.88563 1714.892363
    1660 0.00060241 1660.238108 1710.841316
    1714 0.000583431 1658.587802 1707.253408
    1635 0.000611621 1656.934164 1704.073737
    1704 0.000586854 1655.277804 1701.247361
    1766 0.000566251 1653.618173 1698.707144
    1660 0.00060241 1651.95527 1696.374976
    1736 0.000576037 1650.289889 1694.178601
    1686 0.00059312 1648.621175 1692.066402
    1641 0.000609385 1646.949738 1689.996551
    1646 0.000607533 1645.275396 1687.905906
    1664 0.000600962 1643.598392 1685.706993
    1609 0.000621504 1641.918178 1683.342747
    1642 0.000609013 1640.235423 1680.852676
    1616 0.000618812 1638.549945 1678.352729
    1576 0.000634518 1636.861745 1675.965527
    1682 0.00059453 1635.170882 1673.764055
    1644 0.000608273 1633.477479 1671.753451
    1681 0.000594884 1631.781414 1669.876073
    1654 0.000604595 1630.082626 1668.030247
    1635 0.000611621 1628.381663 1666.108174
    1647 0.000607165 1626.677977 1664.049385
    1703 0.000587199 1624.971933 1661.875765
    1659 0.000602773 1623.263104 1659.665378
    1664 0.000600962 1621.552467 1657.507476
    1579 0.000633312 1619.839107 1655.468305
    1694 0.000590319 1618.123571 1653.588691
    1612 0.000620347 1616.405861 1651.884863
    1672 0.000598086 1614.685854 1650.360242
    1632 0.000612745 1612.963366 1649.011442
    1638 0.000610501 1611.238948 1647.835807
    1712 0.000584112 1609.512415 1646.839157
    1703 0.000587199 1607.783891 1646.042395
    1631 0.000613121 1606.052825 1645.479602
    1683 0.000594177 1604.32001 1645.200839
    1650 0.000606061 1602.585264 1645.264822
    1598 0.000625782 1600.848404 1645.738043
    1694 0.000590319 1599.10949 1646.693363
    1628 0.000614251 1597.368889 1648.207723
    1635 0.000611621 1595.626112 1650.359438
    1623 0.000616143 1593.882013 1653.227597
    1651 0.000605694 1592.136165 1656.892087
    1588 0.000629723 1590.388203 1661.436628
    1595 0.000626959 1588.638552 1666.934829
    1758 0.000568828 1586.88703 1673.414306
    1686 0.00059312 1585.134126 1680.826428
    1646 0.000607533 1583.379349 1689.062871
    1655 0.00060423 1581.623251 1698.020568
    1764 0.000566893 1579.865526 1707.61778
    1691 0.000591366 1578.106173 1717.737207
    1686 0.00059312 1576.345437 1728.191284
    1686 0.00059312 1574.583073 1738.801003
    1756 0.000569476 1572.819447 1749.437863
    1784 0.000560538 1571.05456 1759.86874
    1833 0.000545554 1569.288045 1769.582486
    1864 0.000536481 1567.520268 1777.863701
    1803 0.000554631 1565.751474 1784.022118
    1877 0.000532765 1563.981112 1787.396539
    1807 0.000553403 1562.209794 1787.221957
    1796 0.000556793 1560.436969 1782.852895
    1738 0.000575374 1558.663004 1774.382584
    1873 0.000533903 1556.888388 1762.934123
    1740 0.000574713 1555.112142 1750.186013
    1754 0.000570125 1553.335 1737.581087
    1743 0.000573723 1551.556657 1725.858508
    1791 0.000558347 1549.777784 1715.102015
    1734 0.000576701 1547.997708 1705.045422
    1731 0.000577701 1546.216798 1695.26643
    1736 0.000576037 1544.434868 1685.209584
    1607 0.000622278 1542.652041 1674.311248
    1737 0.000575705 1540.86844 1662.335008
    1679 0.000595593 1539.084369 1649.597977
    1644 0.000608273 1537.29934 1636.795425
    1617 0.000618429 1535.513414 1624.621928
    1632 0.000612745 1533.726651 1613.52356
    1564 0.000639386 1531.939846 1603.678388
    1572 0.000636132 1530.15196 1595.057865
    1600 0.000625 1528.363482 1587.587206
    1613 0.000619963 1526.574594 1581.106186
    1605 0.000623053 1524.784992 1575.399694
    1644 0.000608273 1522.99498 1570.46851
    1485 0.000673401 1521.204559 1566.126641
    1538 0.000650195 1519.41385 1562.275496
    1593 0.000627746 1517.622365 1558.824848
    1512 0.000661376 1515.830836 1555.727609
    1530 0.000653595 1514.038653 1552.924111
    1565 0.000638978 1512.246732 1550.343069
    1513 0.000660939 1510.45379 1548.022512
    1577 0.000634115 1508.661171 1545.909376
    1574 0.000635324 1506.868141 1543.988674
    1580 0.000632911 1505.074944 1542.252612
    1528 0.00065445 1503.281826 1540.698443
    1597 0.000626174 1501.488053 1539.325873
    1554 0.000643501 1499.694601 1538.1407
    1609 0.000621504 1497.901044 1537.152338
    1565 0.000638978 1496.10732 1536.375104
    1577 0.000634115 1494.313613 1535.828035
    1561 0.000640615 1492.519922 1535.535932
    1571 0.000636537 1490.72643 1535.530675
    1600 0.000625 1488.932892 1535.852707
    1673 0.000597729 1487.139616 1536.553604
    1633 0.00061237 1485.346538 1537.698656
    1595 0.000626959 1483.553475 1539.36709
    1648 0.000606796 1481.761222 1541.6542
    1644 0.000608273 1479.968313 1544.666778
    1676 0.000596659 1478.176397 1548.527
    1692 0.000591017 1476.384373 1553.363285
    1661 0.000602047 1474.592792 1559.307929
    1716 0.000582751 1472.801471 1566.480688
    1673 0.000597729 1471.010653 1574.958483
    1712 0.000584112 1469.22046 1584.732045
    1625 0.000615385 1467.430648 1595.643095
    1668 0.00059952 1465.640852 1607.375034
    1646 0.000607533 1463.852107 1619.519935
    1671 0.000598444 1462.063683 1631.894799
    1630 0.000613497 1460.275761 1644.57302
    1736 0.000576037 1458.488587 1657.959642
    1664 0.000600962 1456.701976 1672.441012
    1643 0.000608643 1454.916356 1687.919076
    1708 0.00058548 1453.130994 1703.46663
    1738 0.000575374 1451.346501 1717.17541
    1862 0.000537057 1449.562725 1726.64238
    1762 0.000567537 1447.779725 1729.801492
    1755 0.000569801 1445.99741 1725.984476
    1744 0.000573394 1444.216085 1716.249646
    1689 0.000592066 1442.43569 1702.824317
    1771 0.000564653 1440.65595 1688.177611
    1744 0.000573394 1438.87723 1674.290589
    1747 0.00057241 1437.099622 1662.320265
    1744 0.000573394 1435.322668 1652.519867
    1601 0.00062461 1433.546735 1644.314579
    1599 0.000625391 1431.771852 1636.519953
    1659 0.000602773 1429.998203 1627.779238
    1583 0.000631712 1428.225879 1617.154404
    1620 0.000617284 1426.453966 1604.55584
    1585 0.000630915 1424.683804 1590.703933
    1575 0.000634921 1422.914235 1576.678389
    1551 0.000644745 1421.146296 1563.473336
    1614 0.000619579 1419.379468 1551.769566
    1555 0.000643087 1417.61366 1541.936868
    1530 0.000653595 1415.849329 1534.132477
    1503 0.000665336 1414.086109 1528.399213
    1531 0.000653168 1412.324366 1524.737334
    1575 0.000634921 1410.563886 1523.145226
    1497 0.000668003 1408.80473 1523.626335
    1549 0.000645578 1407.046991 1526.184564
    1588 0.000629723 1405.290636 1530.77979
    1529 0.000654022 1403.535727 1537.263143
    1596 0.000626566 1401.782417 1545.318513
    1470 0.000680272 1400.030401 1554.456412
    1582 0.000632111 1398.280318 1564.181737
    1628 0.000614251 1396.53104 1574.285234
    1566 0.00063857 1394.784063 1585.042477
    1559 0.000641437 1393.038348 1597.039296
    1625 0.000615385 1391.294261 1610.667237
    1617 0.000618429 1389.55162 1625.546343
    1667 0.00059988 1387.81079 1640.157986
    1642 0.000609013 1386.071711 1651.93522
    1651 0.000605694 1384.334412 1658.063563
    1637 0.000610874 1382.598436 1656.809422
    1658 0.000603136 1380.864577 1648.4693
    1624 0.000615764 1379.132406 1635.129467
    1683 0.000594177 1377.401955 1619.574715
    1598 0.000625782 1375.673559 1604.276601
    1551 0.000644745 1373.946821 1590.91507
    1594 0.000627353 1372.222352 1580.222372
    1610 0.000621118 1370.499052 1571.983561
    1560 0.000641026 1368.778478 1565.134991
    1612 0.000620347 1367.059288 1558.039766
    1599 0.000625391 1365.342213 1549.077991
    1558 0.000641849 1363.6271 1537.376149
    1589 0.000629327 1361.913951 1523.202105
    1542 0.000648508 1360.202825 1507.677017
    1460 0.000684932 1358.493875 1492.112156
    1418 0.000705219 1356.786888 1477.508469
    1469 0.000680735 1355.082016 1464.415665
    1486 0.000672948 1353.379137 1453.014489
    1451 0.00068918 1351.678555 1443.256009
    1460 0.000684932 1349.980058 1434.973904
    1402 0.000713267 1348.283858 1427.959995
    1419 0.000704722 1346.589925 1422.015478
    1411 0.000708717 1344.897833 1416.987429
    1394 0.00071736 1343.208464 1412.792757
    1503 0.000665336 1341.521088 1409.408054
    1365 0.000732601 1339.83604 1406.838643
    1405 0.000711744 1338.153259 1405.077391
    1407 0.000710732 1336.472713 1404.081823
    1423 0.000702741 1334.794434 1403.769479
    1378 0.000725689 1333.118757 1404.054115
    1434 0.00069735 1331.445469 1404.922705
    1450 0.000689655 1329.774324 1406.391308
    1377 0.000726216 1328.105721 1408.949584
    1401 0.000713776 1326.439719 1412.753784
    1409 0.000709723 1324.776013 1417.929908
    1398 0.000715308 1323.114757 1424.562182
    1479 0.000676133 1321.456224 1433.192752
    1510 0.000662252 1319.799835 1444.670888
    1463 0.000683527 1318.146474 1458.983654
    1496 0.000668449 1316.495256 1475.269652
    1436 0.000696379 1314.846548 1493.372433
    1579 0.000633312 1313.200716 1514.773055
    1581 0.000632511 1311.557363 1539.566042
    1612 0.000620347 1309.916702 1565.503818
    1576 0.000634518 1308.278458 1590.316905
    1620 0.000617284 1306.64306 1609.90701
    1584 0.000631313 1305.010201 1617.299868
    1626 0.000615006 1303.380247 1608.502597
    1545 0.000647249 1301.752833 1586.877146
    1545 0.000647249 1300.128081 1561.004011
    1465 0.000682594 1298.506111 1537.347944
    1460 0.000684932 1296.887322 1517.994631
    1494 0.000669344 1295.270766 1503.464246
    1465 0.000682594 1293.657421 1494.32739
    1489 0.000671592 1292.046431 1490.17886
    1426 0.000701262 1290.438713 1489.764386
    1505 0.000664452 1288.833289 1490.725373
    1528 0.00065445 1287.231349 1489.060036
    1499 0.000667111 1285.631887 1481.700862
    1502 0.000665779 1284.035421 1468.836419
    1433 0.000697837 1282.44189 1453.468045
    1522 0.00065703 1280.851203 1438.371084
    1429 0.00069979 1279.263511 1424.565222
    1447 0.000691085 1277.678602 1411.576623
    1422 0.000703235 1276.09681 1398.514632
    1436 0.000696379 1274.517953 1385.104667
    1417 0.000705716 1272.942274 1372.129272
    1456 0.000686813 1271.369194 1360.822362
    1394 0.00071736 1269.799384 1351.965087
    1372 0.000728863 1268.2326 1345.671687
    1414 0.000707214 1266.668994 1341.569499
    1441 0.000693963 1265.108078 1338.99153
    1390 0.000719424 1263.550737 1337.276292
    1358 0.000736377 1261.996116 1336.042959
    1391 0.000718907 1260.444734 1334.991215
    1334 0.000749625 1258.896499 1333.553203
    1380 0.000724638 1257.35132 1331.220381
    1334 0.000749625 1255.809257 1328.197891
    1321 0.000757002 1254.270403 1325.266087
    1439 0.000694927 1252.734634 1323.104012
    1319 0.00075815 1251.202012 1321.960378
    1291 0.000774593 1249.672873 1321.676983
    1380 0.000724638 1248.146575 1321.84619
    1357 0.00073692 1246.623668 1322.076568
    1246 0.000802568 1245.10403 1322.156933
    1343 0.000744602 1243.587782 1321.870036
    1400 0.000714286 1242.074405 1320.809435
    1384 0.000722543 1240.564633 1318.71502
    1339 0.000746826 1239.057915 1315.917307
    1367 0.000731529 1237.554526 1313.183845
    1324 0.000755287 1236.054497 1311.203233
    1327 0.00075358 1234.557736 1310.320987
    1377 0.000726216 1233.064181 1310.544448
    1311 0.000762777 1231.574169 1311.646161
    1313 0.000761615 1230.087364 1313.32204
    1275 0.000784314 1228.603918 1315.361558
    1312 0.000762195 1227.1238 1317.661659
    1340 0.000746269 1225.647133 1320.100996
    1323 0.000755858 1224.174069 1322.561772
    1285 0.00077821 1222.704058 1325.100127
    1351 0.000740192 1221.237528 1327.923698
    1327 0.00075358 1219.774418 1331.164153
    1363 0.000733676 1218.314727 1334.814876
    1260 0.000793651 1216.858303 1338.89503
    1254 0.000797448 1215.405695 1343.605217
    1372 0.000728863 1213.956293 1349.284809
    1270 0.000787402 1212.510341 1356.191522
    1326 0.000754148 1211.067868 1364.381553
    1367 0.000731529 1209.628937 1373.680933
    1383 0.000723066 1208.193394 1384.104262
    1347 0.00074239 1206.761453 1396.142042
    1293 0.000773395 1205.332931 1410.540202
    1451 0.00068918 1203.90798 1427.66808
    1364 0.000733138 1202.486417 1446.955654
    1382 0.000723589 1201.068517 1466.541934
    1407 0.000710732 1199.654249 1483.583016
    1502 0.000665779 1198.243124 1495.520198
    1374 0.000727802 1196.836028 1501.764225
    1431 0.000698812 1195.432258 1504.050878
    1480 0.000675676 1194.031967 1505.017054
    1521 0.000657462 1192.6354 1506.688678
    1479 0.000676133 1191.24225 1510.000505
    1451 0.00068918 1189.852762 1514.908932
    1494 0.000669344 1188.466753 1520.538134
    1527 0.000654879 1187.084528 1525.394989
    1542 0.000648508 1185.705873 1527.764949
    1478 0.00067659 1184.330666 1526.156492
    1500 0.000666667 1182.959181 1519.685877
    1544 0.000647668 1181.59151 1508.465464
    1522 0.00065703 1180.227104 1493.656913
    1412 0.000708215 1178.866725 1476.795851
    1431 0.000698812 1177.509488 1458.920599
    1416 0.000706215 1176.15637 1440.351541
    1390 0.000719424 1174.806562 1421.126846
    1383 0.000723066 1173.460552 1401.489273
    1374 0.000727802 1172.118081 1382.038731
    1391 0.000718907 1170.779484 1363.55426
    1367 0.000731529 1169.444502 1346.717483
    1369 0.00073046 1168.113104 1331.945391
    1389 0.000719942 1166.785412 1319.417866
    1361 0.000734754 1165.461411 1309.225348
    1364 0.000733138 1164.141101 1301.420239
    1330 0.00075188 1162.824466 1295.905489
    1298 0.000770416 1161.511567 1292.313994
    1337 0.000747943 1160.202313 1289.971704
    1332 0.000750751 1158.896994 1288.120589
    1291 0.000774593 1157.594998 1286.253532
    1255 0.000796813 1156.29712 1283.99301
    1326 0.000754148 1155.00252 1280.785135
    1275 0.000784314 1153.711992 1276.292864
    1230 0.000813008 1152.425016 1270.993614
    1280 0.00078125 1151.141867 1265.829138
    1323 0.000755858 1149.862362 1261.444528
    1335 0.000749064 1148.586578 1257.90932
    1310 0.000763359 1147.314513 1254.92808
    1252 0.000798722 1146.046169 1252.030926
    1255 0.000796813 1144.781651 1248.887273
    1196 0.00083612 1143.520883 1245.452322
    1229 0.00081367 1142.264003 1241.916993
    1231 0.000812348 1141.010492 1238.377478
    1265 0.000790514 1139.760898 1234.651456
    1205 0.000829876 1138.5151 1230.608193
    1220 0.000819672 1137.273114 1226.445149
    1232 0.000811688 1136.034693 1222.524618
    1285 0.00077821 1134.800343 1218.969357
    1227 0.000814996 1133.569316 1215.52447
    1198 0.000834725 1132.34248 1211.84234
    1215 0.000823045 1131.11918 1207.860723
    1147 0.00087184 1129.899691 1203.819417
    1171 0.000853971 1128.684027 1200.016659
    1209 0.00082713 1127.471929 1196.643289
    1224 0.000816993 1126.263733 1193.74524
    1193 0.000838223 1125.059285 1191.252778
    1149 0.000870322 1123.858602 1189.039379
    1155 0.000865801 1122.661714 1187.001124
    1128 0.000886525 1121.468513 1185.108349
    1159 0.000862813 1120.279167 1183.353832
    1219 0.000820345 1119.093692 1181.695712
    1153 0.000867303 1117.911707 1180.128016
    1225 0.000816327 1116.733835 1178.765565
    1117 0.000895255 1115.559438 1177.772556
    1150 0.000869565 1114.388971 1177.261273
    1129 0.00088574 1113.222268 1177.2781
    1126 0.000888099 1112.059161 1177.838132
    1131 0.000884173 1110.899953 1178.96086
    1162 0.000860585 1109.744509 1180.692091
    1161 0.000861326 1108.592843 1183.114628
    1122 0.000891266 1107.444925 1186.344298
    1186 0.00084317 1106.300816 1190.513242
    1165 0.000858369 1105.160316 1195.746336
    1131 0.000884173 1104.023778 1202.129121
    1185 0.000843882 1102.89088 1209.683792
    1187 0.00084246 1101.761805 1218.354737
    1230 0.000813008 1100.636462 1228.056631
    1152 0.000868056 1099.515004 1238.742844
    1212 0.000825083 1098.397064 1250.444624
    1221 0.000819001 1097.283099 1263.200561
    1294 0.000772798 1096.172713 1276.898137
    1189 0.000841043 1095.066242 1291.137407
    1270 0.000787402 1093.963487 1305.212392
    1282 0.000780031 1092.864387 1318.281208
    1275 0.000784314 1091.769079 1329.690993
    1233 0.00081103 1090.677486 1339.237057
    1334 0.000749625 1089.589655 1347.110025
    1327 0.00075358 1088.505616 1353.599041
    1319 0.00075815 1087.425323 1358.879322
    1339 0.000746826 1086.34867 1363.044517
    1334 0.000749625 1085.27596 1366.319502
    1406 0.000711238 1084.206661 1368.992488
    1384 0.000722543 1083.141305 1371.247229
    1379 0.000725163 1082.079619 1372.932796
    1419 0.000704722 1081.021739 1373.520067
    1373 0.000728332 1079.967452 1372.410283
    1351 0.000740192 1078.916926 1369.398264
    1416 0.000706215 1077.870114 1364.535853
    1405 0.000711744 1076.826987 1357.624612
    1361 0.000734754 1075.78762 1348.429609
    1419 0.000704722 1074.751891 1337.423122
    1354 0.000738552 1073.719891 1325.728921
    1293 0.000773395 1072.691545 1314.463862
    1262 0.000792393 1071.666974 1304.119744
    1210 0.000826446 1070.646087 1294.447503
    1198 0.000834725 1069.628822 1285.071249
    1248 0.000801282 1068.615225 1276.003376
    1212 0.000825083 1067.605494 1267.413845
    1243 0.000804505 1066.599188 1259.46427
    1241 0.000805802 1065.596793 1252.298641
    1257 0.000795545 1064.597746 1245.785958
    1241 0.000805802 1063.602671 1239.506169
    1250 0.0008 1062.611066 1233.094218
    1157 0.000864304 1061.623159 1226.467506
    1233 0.00081103 1060.638889 1219.82485
    1179 0.000848176 1059.658301 1213.181507
    1225 0.000816327 1058.681304 1205.877242
    1227 0.000814996 1057.707974 1197.289061
    1097 0.000911577 1056.73822 1187.935025
    1098 0.000910747 1055.772087 1179.084713
    1161 0.000861326 1054.809743 1171.731173
    1100 0.000909091 1053.850776 1166.334906
    1124 0.00088968 1052.895628 1163.020937
    1144 0.000874126 1051.943811 1161.695653
    1174 0.000851789 1050.99589 1162.073008
    1143 0.000874891 1050.051421 1163.739474
    1182 0.000846024 1049.110527 1166.319241
    1264 0.000791139 1048.173131 1169.493821
    1228 0.000814332 1047.23957 1172.836563
    1130 0.000884956 1046.309293 1175.963622
    1110 0.000900901 1045.382804 1178.944946
    1157 0.000864304 1044.459767 1182.221134
    1192 0.000838926 1043.540259 1186.034406
    1179 0.000848176 1042.624325 1190.138156
    1222 0.000818331 1041.711935 1193.916949
    1154 0.000866551 1040.803133 1196.558219
    1187 0.00084246 1039.897784 1197.123083
    1197 0.000835422 1038.996131 1194.913717
    1163 0.000859845 1038.097715 1190.059282
    1152 0.000868056 1037.203087 1183.544526
    1115 0.000896861 1036.311681 1176.593378
    1127 0.000887311 1035.424032 1170.149024
    1104 0.000905797 1034.539682 1164.68799
    1137 0.000879507 1033.658966 1160.208105
    1080 0.000925926 1032.781693 1156.288849
    1075 0.000930233 1031.90781 1152.274126
    1104 0.000905797 1031.03747 1147.574005
    1108 0.000902527 1030.17055 1141.92489
    1051 0.000951475 1029.307112 1135.346364
    1007 0.000993049 1028.447116 1128.125198
    1097 0.000911577 1027.590655 1120.600461
    1142 0.000875657 1026.737393 1113.29761
    1142 0.000875657 1025.887818 1106.712535
    1108 0.000902527 1025.041395 1101.143591
    1091 0.00091659 1024.198659 1096.695537
    1068 0.00093633 1023.359061 1093.339763
    1069 0.000935454 1022.523087 1091.053962
    1042 0.000959693 1021.690343 1089.763775
    1094 0.000914077 1020.86111 1089.42577
    953 0.001049318 1020.035067 1089.998448
    1012 0.000988142 1019.212633 1091.427486
    1028 0.000972763 1018.393459 1093.646137
    1022 0.000978474 1017.57762 1096.597377
    1007 0.000993049 1016.765108 1100.246575
    1070 0.000934579 1015.955969 1104.570363
    1046 0.000956023 1015.150157 1109.58088
    1047 0.00095511 1014.347649 1115.370222
    1116 0.000896057 1013.548553 1122.058596
    1100 0.000909091 1012.7526 1129.810854
    1080 0.000925926 1011.960119 1138.797112
    1093 0.000914913 1011.17072 1149.229216
    1137 0.000879507 1010.38487 1161.133404
    1113 0.000898473 1009.60204 1174.01651
    1144 0.000874126 1008.822675 1187.026614
    1197 0.000835422 1008.046498 1199.456131
    1162 0.000860585 1007.273572 1210.870446
    1160 0.000862069 1006.50391 1220.141474
    1153 0.000867303 1005.737445 1225.230888
    1183 0.000845309 1004.974253 1224.872614
    1161 0.000861326 1004.214226 1220.043885
    1162 0.000860585 1003.457602 1213.241945
    1152 0.000868056 1002.703906 1207.055652
    1142 0.000875657 1001.953635 1203.457655
    1211 0.000825764 1001.206355 1203.726887
    1124 0.00088968 1000.462308 1208.351638
    1129 0.00088574 999.721525 1216.881275
    1183 0.000845309 998.983923 1228.000911
    1193 0.000838223 998.249325 1239.921253
    1199 0.000834028 997.51803 1250.879057
    1259 0.000794281 996.789731 1259.58351
    1261 0.000793021 996.06472 1265.542936
    1225 0.000816327 995.342759 1269.081311
    1268 0.000788644 994.623901 1270.949844
    1242 0.000805153 993.908131 1271.880421
    1325 0.000754717 993.195426 1272.542336
    1247 0.000801925 992.485901 1273.57906
    1210 0.000826446 991.77938 1275.307572
    1323 0.000755858 991.075962 1277.297501
    1247 0.000801925 990.375586 1277.990824
    1327 0.00075358 989.678351 1275.051937
    1270 0.000787402 988.983982 1266.668463
    1234 0.000810373 988.292853 1253.13898
    1320 0.000757576 987.604568 1236.911814
    1291 0.000774593 986.919499 1220.935735
    1210 0.000826446 986.237266 1207.093264
    1212 0.000825083 985.558089 1195.812715
    1194 0.000837521 984.881923 1186.561419
    1217 0.000821693 984.208707 1178.49403
    1203 0.000831255 983.538463 1170.951451
    1187 0.00084246 982.871214 1163.554021
    1182 0.000846024 982.206976 1155.954369
    1139 0.000877963 981.545503 1147.531765
    1238 0.000807754 980.887064 1137.480396
    1106 0.000904159 980.231535 1125.440398
    1106 0.000904159 979.578971 1112.012146
    1129 0.00088574 978.929264 1098.425042
    1084 0.000922509 978.28259 1085.793017
    1144 0.000874126 977.63862 1074.711217
    1136 0.000880282 976.997691 1065.276977
    1010 0.000990099 976.359466 1057.251911
    1006 0.000994036 975.724273 1050.256138
    1034 0.000967118 975.091776 1043.967339
    1062 0.00094162 974.462266 1038.249364
    990 0.001010101 973.835537 1033.118352
    1081 0.000925069 973.211618 1028.62672
    1014 0.000986193 972.59054 1024.785739
    1036 0.000965251 971.972235 1021.556864
    1004 0.000996016 971.35674 1018.874766
    1027 0.00097371 970.744055 1016.668305
    1068 0.00093633 970.134211 1014.876956
    1009 0.00099108 969.526972 1013.454549
    988 0.001012146 968.92268 1012.361492
    983 0.001017294 968.320953 1011.549233
    939 0.001064963 967.722144 1010.952343
    1017 0.000983284 967.125961 1010.493002
    1034 0.000967118 966.532535 1010.113625
    1030 0.000970874 965.941803 1009.806
    980 0.001020408 965.353805 1009.618866
    1014 0.000986193 964.768457 1009.629999
    1002 0.000998004 964.185841 1009.907386
    1019 0.000981354 963.605867 1010.485687
    1035 0.000966184 963.028587 1011.366885
    1062 0.00094162 962.453957 1012.543912
    954 0.001048218 961.881922 1014.036616
    959 0.001042753 961.312573 1015.911282
    976 0.00102459 960.745874 1018.261526
    1020 0.000980392 960.181815 1021.17773
    1016 0.000984252 959.620267 1024.731
    1076 0.000929368 959.061437 1028.986553
    1049 0.000953289 958.505064 1034.020332
    1061 0.000942507 957.951423 1039.919199
    1023 0.000977517 957.400197 1046.753512
    1013 0.000987167 956.851685 1054.534764
    1005 0.000995025 956.305637 1063.163878
    1035 0.000966184 955.762164 1072.380419
    963 0.001038422 955.221172 1081.723883
    1035 0.000966184 954.682754 1090.530037
    1070 0.000934579 954.146828 1097.99476
    1134 0.000881834 953.613404 1103.325546
    1086 0.00092081 953.082563 1105.964331
    1187 0.00084246 952.554052 1105.791536
    1116 0.000896057 952.028166 1103.190463
    1179 0.000848176 951.504622 1098.912785
    1211 0.000825764 950.983648 1093.849135
    1079 0.000926784 950.464974 1088.806703
    1142 0.000875657 949.948913 1084.376798
    1150 0.000869565 949.43517 1080.882037
    1083 0.000923361 948.923865 1078.377371
    1086 0.00092081 948.414919 1076.680004
    1113 0.000898473 947.908483 1075.428452
    1082 0.000924214 947.404388 1074.169825
    1183 0.000845309 946.902665 1072.470526
    1087 0.000919963 946.403317 1070.031253
    1009 0.00099108 945.906326 1066.776819
    1089 0.000918274 945.411682 1062.885761
    1065 0.000938967 944.919395 1058.730133
    1108 0.000902527 944.429441 1054.763101
    1035 0.000966184 943.941774 1051.405009
    1097 0.000911577 943.456517 1048.991767
    1096 0.000912409 942.973432 1047.770214
    1100 0.000909091 942.492786 1047.935903
    1026 0.000974659 942.01429 1049.650288
    1101 0.000908265 941.538153 1053.007851
    1094 0.000914077 941.064257 1057.949806
    1104 0.000905797 940.592621 1064.203173
    1154 0.000866551 940.123237 1071.365819
    1116 0.000896057 939.656071 1079.158678
    1045 0.000956938 939.191137 1087.585864
    1145 0.000873362 938.728444 1096.719126
    1133 0.000882613 938.267976 1106.230718
    1178 0.000848896 937.809646 1115.090578
    1135 0.000881057 937.353597 1121.71324
    1169 0.000855432 936.899621 1124.650622
    1083 0.000923361 936.447904 1123.452507
    1161 0.000861326 935.998274 1119.05386
    1119 0.000893655 935.550888 1113.324191
    1129 0.00088574 935.105535 1107.904483
    1118 0.000894454 934.662422 1103.471515
    1104 0.000905797 934.221347 1100.305606
    1129 0.00088574 933.78248 1098.978501
    1104 0.000905797 933.345601 1100.182357
    1049 0.000953289 932.910939 1104.481311
    1126 0.000888099 932.478313 1112.076648
    1165 0.000858369 932.047774 1122.244709
    1096 0.000912409 931.619272 1133.019046
    1147 0.00087184 931.192852 1141.649504
    1132 0.000883392 930.768503 1145.899154
    1178 0.000848896 930.346149 1144.508558
    1109 0.000901713 929.925915 1136.702658
    1105 0.000904977 929.507584 1122.761568
    1106 0.000904159 929.091377 1104.832344
    1080 0.000925926 928.677073 1086.022357
    1058 0.00094518 928.26487 1068.833083
    1128 0.000886525 927.854595 1054.720117
    1061 0.000942507 927.446304 1044.256957
    959 0.001042753 927.03996 1037.517209
    1060 0.000943396 926.635592 1034.222169
    1053 0.000949668 926.233175 1033.63033
    1042 0.000959693 925.832687 1034.590755
    1065 0.000938967 925.43415 1035.823203
    964 0.001037344 925.037519 1036.319423
    1015 0.000985222 924.642843 1035.192295
    1052 0.00095057 924.25 1031.765214
    1011 0.00098912 923.859086 1026.288891
    1064 0.00093985 923.470058 1019.887308
    1033 0.000968054 923.082962 1013.607469
    1025 0.00097561 922.697637 1007.892265
    1003 0.000997009 922.314256 1002.883445
    964 0.001037344 921.932646 998.71285
    1006 0.000994036 921.552949 995.484916
    1019 0.000981354 921.175015 993.172335
    973 0.001027749 920.798978 991.62703
    1079 0.000926784 920.42472 990.647489
    995 0.001005025 920.052272 990.040547
    1050 0.000952381 919.681613 989.70211
    1020 0.000980392 919.312752 989.63732
    1033 0.000968054 918.945669 989.954609
    994 0.001006036 918.580357 990.786018
    1022 0.000978474 918.216838 992.203743
    1087 0.000919963 917.854999 994.187004
    1029 0.000971817 917.494994 996.686358
    1045 0.000956938 917.136626 999.734866
    1056 0.00094697 916.780079 1003.45354
    1093 0.000914913 916.425164 1007.926659
    985 0.001015228 916.072053 1013.063531
    1080 0.000925926 915.720592 1018.538612
    1061 0.000942507 915.370815 1023.919604
    1020 0.000980392 915.022728 1028.918019
    1083 0.000923361 914.67633 1033.500467
    1094 0.000914077 914.331595 1037.715054
    1053 0.000949668 913.988523 1041.356241
    1044 0.000957854 913.647081 1043.797769
    1038 0.000963391 913.3073 1044.3957
    1093 0.000914913 912.969137 1043.261626
    1062 0.00094162 912.632614 1041.434966
    1093 0.000914913 912.297701 1040.226074
    1038 0.000963391 911.964403 1040.531151
    1065 0.000938967 911.632725 1042.663254
    1087 0.000919963 911.30259 1046.401833
    1062 0.00094162 910.974087 1051.064
    989 0.001011122 910.647097 1055.686519
    1048 0.000954198 910.321746 1059.315618
    1042 0.000959693 909.997914 1061.306963
    1135 0.000881057 909.67564 1061.462697
    1081 0.000925069 909.354901 1059.921921
    1088 0.000919118 909.035711 1056.93139
    1147 0.00087184 908.71803 1052.85912
    1072 0.000932836 908.401873 1048.4014
    1055 0.000947867 908.087261 1044.434628
    1073 0.000931966 907.774086 1041.693479
    1067 0.000937207 907.462466 1040.546774
    1007 0.000993049 907.152268 1041.017683
    1040 0.000961538 906.843614 1042.870241
    1096 0.000912409 906.536358 1045.681157
    1070 0.000934579 906.23063 1048.911904
    1119 0.000893655 905.926329 1052.011015
    976 0.00102459 905.623467 1054.572217
    1049 0.000953289 905.322051 1056.40808
    1055 0.000947867 905.022059 1057.550842
    1115 0.000896861 904.723467 1058.139228
    1082 0.000924214 904.426338 1058.306789
    1069 0.000935454 904.130597 1058.110371
    1119 0.000893655 903.836244 1057.512959
    1191 0.000839631 903.543288 1056.410569
    1077 0.000928505 903.25172 1054.721066
    1062 0.00094162 902.961522 1052.531982
    1080 0.000925926 902.672687 1050.171655
    1047 0.00095511 902.385256 1048.066735
    1094 0.000914077 902.099107 1046.503816
    1035 0.000966184 901.814357 1045.549439
    1067 0.000937207 901.530903 1045.150218
    1108 0.000902527 901.248831 1045.166575
    1067 0.000937207 900.968053 1045.37583
    1061 0.000942507 900.688583 1045.689599
    1043 0.000958773 900.410425 1046.300034
    1053 0.000949668 900.133573 1047.448011
    1052 0.00095057 899.858017 1049.223769
    1070 0.000934579 899.583727 1051.6221
    1029 0.000971817 899.310736 1054.605714
    1111 0.00090009 899.039003 1058.013945
    1104 0.000905797 898.76857 1061.398733
    1087 0.000919963 898.499333 1063.954136
    1064 0.00093985 898.231404 1064.792328
    1087 0.000919963 897.964659 1063.568903
    1073 0.000931966 897.699197 1060.78775
    1086 0.00092081 897.43494 1057.34525
    1106 0.000904159 897.1719 1053.932261
    1071 0.000933707 896.910064 1050.895197
    1071 0.000933707 896.649472 1048.357681
    1059 0.000944287 896.390035 1046.302635
    1109 0.000901713 896.13183 1044.707092
    1079 0.000926784 895.874791 1043.698399
    1105 0.000904977 895.61893 1043.534195
    1091 0.00091659 895.364243 1044.395991
    1071 0.000933707 895.110714 1046.178713
    1114 0.000897666 894.858342 1048.419303
    1065 0.000938967 894.60713 1050.429821
    1097 0.000911577 894.357069 1051.592665
    1086 0.00092081 894.108114 1051.563082
    1110 0.000900901 893.860327 1050.217122
    1130 0.000884956 893.613623 1047.555572
    1040 0.000961538 893.368072 1043.66661
    1097 0.000911577 893.123588 1038.672557
    1034 0.000967118 892.880258 1032.683044
    1134 0.000881834 892.637995 1025.849816
    1055 0.000947867 892.396829 1018.484708
    1116 0.000896057 892.156739 1011.058622
    1111 0.00090009 891.917729 1004.031904
    1040 0.000961538 891.679787 997.679153
    1067 0.000937207 891.442906 992.060555
    1068 0.00093633 891.20711 987.11463
    1015 0.000985222 890.972321 982.7582
    1018 0.000982318 890.738615 978.909475
    964 0.001037344 890.505904 975.462953
    984 0.00101626 890.274266 972.282818
    970 0.001030928 890.04361 969.235989
    978 0.001022495 889.814017 966.218586
    1035 0.000966184 889.585388 963.155655
    1009 0.00099108 889.357813 960.00593
    1026 0.000974659 889.131199 956.801122
    986 0.001014199 888.905611 953.667303
    1022 0.000978474 888.680991 950.77868
    989 0.001011122 888.457357 948.27495
    1007 0.000993049 888.234698 946.209523
    995 0.001005025 888.013001 944.524745
    982 0.00101833 887.792262 943.261084
    989 0.001011122 887.572494 942.380429
    1010 0.000990099 887.353687 941.935293
    956 0.001046025 887.135787 942.003444
    999 0.001001001 886.918864 942.657591
    983 0.001017294 886.702835 943.951125
    931 0.001074114 886.487773 945.921703
    929 0.001076426 886.273594 948.574772
    933 0.001071811 886.06036 951.963477
    972 0.001028807 885.848017 956.066816
    990 0.001010101 885.636583 960.854932
    926 0.001079914 885.426041 966.241041
    954 0.001048218 885.216394 972.063402
    1025 0.00097561 885.007625 978.093095
    983 0.001017294 884.799744 984.089008
    1003 0.000997009 884.592751 989.893676
    985 0.001015228 884.386592 995.467964
    1030 0.000970874 884.181329 1001.010076
    1062 0.00094162 883.976891 1006.717036
    1013 0.000987167 883.773334 1012.838301
    985 0.001015228 883.570598 1019.606579
    1073 0.000931966 883.368728 1027.160397
    1100 0.000909091 883.167662 1035.39851
    1099 0.000909918 882.967457 1043.839281
    1087 0.000919963 882.768048 1051.626408
    1051 0.000951475 882.569484 1057.737219
    1081 0.000925069 882.371718 1061.354608
    1101 0.000908265 882.174759 1061.977382
    1106 0.000904159 881.978603 1059.533405
    1126 0.000888099 881.783247 1054.400239
    1111 0.00090009 881.588677 1047.389723
    1060 0.000943396 881.394896 1039.55406
    1118 0.000894454 881.201894 1031.88821
    1031 0.000969932 881.009674 1025.124057
    1036 0.000965251 880.818235 1019.69035
    1062 0.00094162 880.62753 1015.754484
    1039 0.000962464 880.437616 1013.25456
    1083 0.000923361 880.248428 1011.884627
    1020 0.000980392 880.060019 1011.101775
    1032 0.000968992 879.872324 1010.222832
    1019 0.000981354 879.6854 1008.602642
    1010 0.000990099 879.499182 1005.785746
    1075 0.000930233 879.313721 1001.565051
    1084 0.000922509 879.128957 995.990498
    1133 0.000882613 878.94494 989.367732
    1092 0.000915751 878.761625 982.193185
    1013 0.000987167 878.579021 975.007902
    1045 0.000956938 878.397119 968.260011
    989 0.001011122 878.21592 962.243867
    1059 0.000944287 878.035415 957.109946
    1068 0.00093633 877.855598 952.904054
    1017 0.000983284 877.676481 949.606706
    1009 0.00099108 877.498035 947.163067
    1006 0.000994036 877.320264 945.504428
    1033 0.000968054 877.143162 944.563631
    1046 0.000956023 876.96673 944.287148
    1011 0.00098912 876.790959 944.64267
    1017 0.000983284 876.615843 945.62132
    1030 0.000970874 876.441386 947.233319
    1072 0.000932836 876.267572 949.495009
    1017 0.000983284 876.094391 952.405845
    1067 0.000937207 875.921874 955.912825
    1052 0.00095057 875.749979 959.870048
    1004 0.000996016 875.578717 963.995856
    1044 0.000957854 875.408078 967.870761
    1065 0.000938967 875.238061 971.008648
    1028 0.000972763 875.068662 973.015296
    1051 0.000951475 874.899874 973.764481
    1142 0.000875657 874.731693 973.461898
    1040 0.000961538 874.564117 972.529719
    1078 0.000927644 874.397152 971.386475
    1103 0.000906618 874.23077 970.261666
    1111 0.00090009 874.064978 969.137363
    1002 0.000998004 873.899778 967.834987
    1012 0.000988142 873.735155 966.19727
    1019 0.000981354 873.571113 964.241839
    1109 0.000901713 873.407643 962.168986
    1096 0.000912409 873.244754 960.227656
    1097 0.000911577 873.082413 958.565525
    1010 0.000990099 872.920649 957.164314
    992 0.001008065 872.759422 955.88441
    1076 0.000929368 872.598774 954.579628
    1009 0.00099108 872.438652 953.208309
    1000 0.001 872.279096 951.863613
    984 0.00101626 872.12006 950.7063
    1002 0.000998004 871.961581 949.854649
    981 0.001019368 871.803621 949.297662
    997 0.001003009 871.646202 948.8782
    989 0.001011122 871.489305 948.348425
    1009 0.00099108 871.332929 947.479495
    957 0.001044932 871.177067 946.160615
    945 0.001058201 871.021725 944.435975
    979 0.00102145 870.866888 942.473247
    933 0.001071811 870.712559 940.501
    938 0.001066098 870.55874 938.748333
    947 0.001055966 870.405407 937.39737
    956 0.001046025 870.252582 936.552728
    988 0.001012146 870.100234 936.228669
    933 0.001071811 869.948387 936.352397
    986 0.001014199 869.797012 936.790208
    929 0.001076426 869.64613 937.397552
    970 0.001030928 869.495712 938.079097
    929 0.001076426 869.345781 938.824025
    902 0.001108647 869.196304 939.685218
    969 0.001031992 869.047308 940.730353
    972 0.001028807 868.898768 941.994763
    972 0.001028807 868.750685 943.467463
    957 0.001044932 868.603058 945.095238
    1013 0.000987167 868.455885 946.794609
    1027 0.00097371 868.309158 948.4696
    1062 0.00094162 868.162879 950.04685
    983 0.001017294 868.017042 951.520861
    995 0.001005025 867.87164 952.979431
    989 0.001011122 867.726682 954.586454
    1013 0.000987167 867.582155 956.539717
    1012 0.000988142 867.438042 959.018435
    956 0.001046025 867.294353 962.177291
    1001 0.000999001 867.151101 966.110922
    974 0.001026694 867.008254 970.830439
    939 0.001064963 866.865835 976.176119
    1052 0.00095057 866.723813 981.79687
    987 0.001013171 866.582215 987.123472
    1051 0.000951475 866.441009 991.514962
    1080 0.000925926 866.300218 994.47994
    1040 0.000961538 866.159814 995.867658
    1043 0.000958773 866.019819 995.894077
    1017 0.000983284 865.880214 994.99883
    1039 0.000962464 865.740987 993.636324
    1081 0.000925069 865.602149 992.155568
    1080 0.000925926 865.463706 990.746576
    1059 0.000944287 865.325643 989.486539
    1006 0.000994036 865.187958 988.411122
    983 0.001017294 865.050636 987.592973
    1066 0.000938086 864.913686 987.154833
    1023 0.000977517 864.777115 987.227508
    949 0.001053741 864.640909 987.857548
    979 0.00102145 864.505056 988.947444
    1038 0.000963391 864.369563 990.214486
    1009 0.00099108 864.234437 991.247272
    936 0.001068376 864.099667 991.665533
    1019 0.000981354 863.965235 991.245364
    980 0.001020408 863.831164 989.86986
    969 0.001031992 863.697428 987.530369
    999 0.001001001 863.564044 984.431182
    1011 0.00098912 863.430991 980.949369
    965 0.001036269 863.298275 977.376595
    1028 0.000972763 863.165903 973.904666
    1015 0.000985222 863.033863 970.677851
    978 0.001022495 862.902142 967.836393
    1014 0.000986193 862.770758 965.500371
    944 0.001059322 862.639688 963.755649
    960 0.001041667 862.508949 962.590892
    1034 0.000967118 862.378527 961.888319
    932 0.001072961 862.248413 961.449974
    971 0.001029866 862.118611 961.040127
    965 0.001036269 861.98913 960.485484
    934 0.001070664 861.859957 959.677092
    901 0.001109878 861.731079 958.558463
    989 0.001011122 861.602514 957.167652
    985 0.001015228 861.474241 955.599435
    948 0.001054852 861.346274 953.964489
    1013 0.000987167 861.218594 952.264224
    962 0.001039501 861.091216 950.525745
    935 0.001069519 860.96412 948.850676
    983 0.001017294 860.837319 947.370897
    939 0.001064963 860.710798 946.106296
    985 0.001015228 860.584568 944.859479
    974 0.001026694 860.458609 943.303233
    941 0.001062699 860.332938 941.237108
    969 0.001031992 860.207543 938.821993
    929 0.001076426 860.082413 936.412648
    910 0.001098901 859.957556 934.349805
    906 0.001103753 859.832975 932.816448
    898 0.001113586 859.708662 931.834148
    923 0.001083424 859.584605 931.278281
    949 0.001053741 859.460818 930.925171
    917 0.001090513 859.337283 930.497135
    895 0.001117318 859.214015 929.760519
    929 0.001076426 859.090995 928.612922
    899 0.001112347 858.968235 927.112825
    976 0.00102459 858.845719 925.396273
    1007 0.000993049 858.723461 923.557817
    976 0.00102459 858.601441 921.601474
    901 0.001109878 858.479673 919.520972
    902 0.001108647 858.358142 917.416747
    871 0.001148106 858.236858 915.496474
    849 0.001177856 858.115812 913.959523
    954 0.001048218 857.994996 912.918974
    933 0.001071811 857.874414 912.378511
    931 0.001074114 857.754072 912.242487
    928 0.001077586 857.633959 912.340538
    873 0.001145475 857.514068 912.473618
    889 0.001124859 857.39441 912.462638
    881 0.001135074 857.27497 912.182082
    912 0.001096491 857.155758 911.582303
    885 0.001129944 857.036767 910.702703
    908 0.001101322 856.917988 909.660966
    918 0.001089325 856.799425 908.6175
    869 0.001150748 856.681083 907.730214
    897 0.001114827 856.562953 907.129535
    911 0.001097695 856.445028 906.909175
    914 0.001094092 856.327311 907.134481
    937 0.001067236 856.209808 907.850972
    902 0.001108647 856.092509 909.086195
    890 0.001123596 855.975408 910.848623
    959 0.001042753 855.858509 913.125041
    856 0.001168224 855.741815 915.892766
    913 0.00109529 855.625318 919.128851
    893 0.001119821 855.509011 922.811946
    919 0.001088139 855.392904 926.906213
    883 0.001132503 855.276984 931.349972
    941 0.001062699 855.16126 936.039627
    924 0.001082251 855.045725 940.812381
    956 0.001046025 854.930372 945.429982
    941 0.001062699 854.815204 949.595605
    979 0.00102145 854.700225 953.007271
    976 0.00102459 854.585429 955.408361
    939 0.001064963 854.470807 956.616854
    935 0.001069519 854.356368 956.51378
    955 0.00104712 854.242103 955.081513
    923 0.001083424 854.128017 952.45514
    978 0.001022495 854.0141 948.976573
    924 0.001082251 853.90036 945.125377
    931 0.001074114 853.786786 941.369808
    867 0.001153403 853.673385 938.055248
    919 0.001088139 853.560148 935.377231
    919 0.001088139 853.44708 933.39691
    940 0.00106383 853.334172 932.07367
    932 0.001072961 853.221431 931.28054
    921 0.001085776 853.108851 930.835314
    974 0.001026694 852.996426 930.519548
    963 0.001038422 852.88416 930.129809
    921 0.001085776 852.772053 929.498272
    881 0.001135074 852.660103 928.505319
    949 0.001053741 852.548301 927.077002
    917 0.001090513 852.436656 925.208323
    933 0.001071811 852.325157 922.998624
    979 0.00102145 852.213812 920.664154
    905 0.001104972 852.10261 918.482367
    995 0.001005025 851.991558 916.727804
    938 0.001066098 851.880647 915.623544
    920 0.001086957 851.769884 915.349494
    883 0.001132503 851.659258 916.04672
    888 0.001126126 851.548777 917.836953
    857 0.001166861 851.438432 920.805288
    899 0.001112347 851.328228 924.984744
    908 0.001101322 851.218161 930.302001
    926 0.001079914 851.108225 936.569226
    932 0.001072961 850.998423 943.501808
    931 0.001074114 850.888758 950.771307
    938 0.001066098 850.779224 957.903061
    939 0.001064963 850.669815 964.126006
    968 0.001033058 850.560539 968.407408
    910 0.001098901 850.451387 969.9197
    917 0.001090513 850.342364 968.638246
    919 0.001088139 850.233467 965.456523
    957 0.001044932 850.124689 961.613365
    906 0.001103753 850.016033 958.083382
    897 0.001114827 849.907502 955.358431
    973 0.001027749 849.799087 953.558472
    1003 0.000997009 849.690794 952.577535
    921 0.001085776 849.582615 952.205356
    912 0.001096491 849.474556 952.198799
    930 0.001075269 849.366612 952.362838
    891 0.001122334 849.258778 952.593165
    933 0.001071811 849.151056 952.860977
    937 0.001067236 849.04345 953.081952
    954 0.001048218 848.935953 952.975596
    877 0.001140251 848.828563 952.088222
    930 0.001075269 848.72128 950.061234
    848 0.001179245 848.614107 946.939029
    924 0.001082251 848.507041 943.198187
    895 0.001117318 848.400078 939.440145
    914 0.001094092 848.293217 936.08375
    883 0.001132503 848.186457 933.290084
    924 0.001082251 848.079802 931.023118
    869 0.001150748 847.973247 929.164132
    913 0.00109529 847.866788 927.59949
    893 0.001119821 847.760428 926.2756
    820 0.001219512 847.654167 925.223628
    922 0.001084599 847.548003 924.555216
    920 0.001086957 847.44193 924.428892
    888 0.001126126 847.335954 925.010011
    907 0.001102536 847.230069 926.437107
    840 0.001190476 847.124278 928.8085
    897 0.001114827 847.018575 932.182088
    861 0.00116144 846.912962 936.560424
    888 0.001126126 846.80744 941.869444
    855 0.001169591 846.702007 947.915741
    963 0.001038422 846.59666 954.340881
    906 0.001103753 846.491394 960.606759
    946 0.001057082 846.386218 966.071911
    957 0.001044932 846.281126 970.11217
    1009 0.00099108 846.176118 972.340376
    962 0.001039501 846.071189 972.72287
    962 0.001039501 845.966341 971.555245
    946 0.001057082 845.861575 969.276647
    919 0.001088139 845.75689 966.303596
    973 0.001027749 845.65228 962.976237
    984 0.00101626 845.54775 959.612032
    943 0.001060445 845.443295 956.558527
    941 0.001062699 845.338917 954.136329
    908 0.001101322 845.234613 952.582354
    937 0.001067236 845.130384 951.990089
    920 0.001086957 845.026226 952.302343
    905 0.001104972 844.922143 953.305034
    899 0.001112347 844.818131 954.652051
    934 0.001070664 844.714188 955.908289
    931 0.001074114 844.610314 956.630064
    937 0.001067236 844.506512 956.483006
    927 0.001078749 844.402777 955.327354
    963 0.001038422 844.299108 953.233432
    972 0.001028807 844.195505 950.406574
    961 0.001040583 844.09197 947.087095
    898 0.001113586 843.988499 943.503663
    929 0.001076426 843.88509 939.875498
    917 0.001090513 843.781747 936.434073
    870 0.001149425 843.678464 933.401886
    924 0.001082251 843.575245 930.959786
    923 0.001083424 843.472085 929.22074
    905 0.001104972 843.368987 928.225362
    865 0.001156069 843.265946 927.947373
    887 0.001127396 843.162966 928.296477
    874 0.001144165 843.060043 929.126168
    947 0.001055966 842.957176 930.245313
    912 0.001096491 842.854366 931.457181
    961 0.001040583 842.751612 932.611214
    897 0.001114827 842.648914 933.654383
    895 0.001117318 842.546268 934.638785
    850 0.001176471 842.443676 935.682533
    897 0.001114827 842.341138 936.902604
    907 0.001102536 842.238652 938.367434
    936 0.001068376 842.136217 940.076298
    887 0.001127396 842.03383 941.978605
    917 0.001090513 841.931497 944.000901
    915 0.001092896 841.829212 946.080124
    914 0.001094092 841.726976 948.153337
    898 0.001113586 841.624787 950.127993
    913 0.00109529 841.522645 951.833658
    969 0.001031992 841.420551 953.01451
    930 0.001075269 841.318503 953.390363
    913 0.00109529 841.216499 952.752073
    922 0.001084599 841.11454 951.05044
    967 0.001034126 841.012627 948.415603
    905 0.001104972 840.910756 945.110301
    915 0.001092896 840.808927 941.456627
    888 0.001126126 840.707141 937.756056
    837 0.001194743 840.605397 934.24691
    874 0.001144165 840.503694 931.072218
    974 0.001026694 840.402032 928.310955
    913 0.00109529 840.300407 925.967983
    897 0.001114827 840.198823 924.022862
    947 0.001055966 840.097278 922.4375
    835 0.001197605 839.995771 921.154726
    907 0.001102536 839.894301 920.08046
    877 0.001140251 839.792867 919.070257
    877 0.001140251 839.69147 917.947347
    878 0.001138952 839.590109 916.538412
    879 0.001137656 839.488782 914.73073
    913 0.00109529 839.387489 912.48078
    903 0.00110742 839.286232 909.817518
    848 0.001179245 839.185008 906.822955
    880 0.001136364 839.083816 903.608956
    839 0.001191895 838.982657 900.300717
    846 0.001182033 838.881529 897.02067
    876 0.001141553 838.780433 893.873417
    867 0.001153403 838.679368 890.943227
    833 0.00120048 838.578332 888.288696
    835 0.001197605 838.477326 885.947493
    806 0.001240695 838.37635 883.936729
    850 0.001176471 838.275403 882.259494
    831 0.001203369 838.174482 880.90553
    818 0.001222494 838.07359 879.855008
    854 0.00117096 837.972725 879.078741
    949 0.001053741 837.871887 878.541131
    832 0.001201923 837.771074 878.202033
    864 0.001157407 837.670287 878.023662
    820 0.001219512 837.569526 877.97843
    848 0.001179245 837.468789 878.05437
    833 0.00120048 837.368076 878.259491
    833 0.00120048 837.267387 878.616135
    845 0.001183432 837.166721 879.15917
    833 0.00120048 837.066078 879.926069
    833 0.00120048 836.965458 880.955559
    847 0.001180638 836.864859 882.279529
    831 0.001203369 836.76428 883.921587
    851 0.001175088 836.663724 885.888437
    812 0.001231527 836.563188 888.164549
    866 0.001154734 836.462672 890.700369
    934 0.001070664 836.362174 893.407304
    905 0.001104972 836.261697 896.155379
    879 0.001137656 836.161239 898.792722
    844 0.001184834 836.060799 901.180563
    840 0.001190476 835.960375 903.239617
    854 0.00117096 835.85997 904.976619
    930 0.001075269 835.759582 906.478811
    916 0.001091703 835.65921 907.882939
    887 0.001127396 835.558854 909.335746
    896 0.001116071 835.458514 910.9678
    900 0.001111111 835.35819 912.890075
    896 0.001116071 835.25788 915.188886
    888 0.001126126 835.157585 917.936929
    891 0.001122334 835.057303 921.181445
    872 0.001146789 834.957036 924.946516
    917 0.001090513 834.856782 929.204793
    921 0.001085776 834.756541 933.868121
    908 0.001101322 834.656312 938.753201
    966 0.001035197 834.556096 943.581188
    917 0.001090513 834.455891 947.979646
    955 0.00104712 834.355698 951.543505
    973 0.001027749 834.255515 953.916369
    959 0.001042753 834.155344 954.897559
    960 0.001041667 834.055182 954.505188
    1007 0.000993049 833.955031 952.978995
    949 0.001053741 833.854889 950.714916
    1034 0.000967118 833.754756 948.179395
    921 0.001085776 833.654632 945.824295
    947 0.001055966 833.554516 944.040234
    961 0.001040583 833.454409 943.116306
    939 0.001064963 833.354308 943.223036
    941 0.001062699 833.254216 944.371391
    969 0.001031992 833.154131 946.438644
    964 0.001037344 833.054052 949.230955
    933 0.001071811 832.95398 952.548517
    941 0.001062699 832.853913 956.043763
    954 0.001048218 832.753853 959.038664
    896 0.001116071 832.653798 960.583791
    985 0.001015228 832.553747 959.954481
    950 0.001052632 832.453701 957.103288
    943 0.001060445 832.35366 952.547756
    951 0.001051525 832.253623 946.952295
    841 0.001189061 832.15359 940.908488
    906 0.001103753 832.053559 934.91152
    938 0.001066098 831.953532 929.343692
    917 0.001090513 831.853508 924.473741
    921 0.001085776 831.753486 920.46513
    884 0.001131222 831.653466 917.368465
    870 0.001149425 831.553448 915.101676
    866 0.001154734 831.453432 913.480003
    823 0.001215067 831.353417 912.312006
    914 0.001094092 831.253403 911.492904
    972 0.001028807 831.153389 910.915719
    876 0.001141553 831.053376 910.33621
    883 0.001132503 830.953362 909.371588
    856 0.001168224 830.853349 907.730069
    858 0.001165501 830.753334 905.424849
    847 0.001180638 830.653319 902.69791
    893 0.001119821 830.553303 899.797277
    846 0.001182033 830.453286 896.876142
    870 0.001149425 830.353266 893.990388
    835 0.001197605 830.253245 891.130733
    815 0.001226994 830.153222 888.284666
    857 0.001166861 830.053195 885.48606
    864 0.001157407 829.953166 882.821705
    840 0.001190476 829.853134 880.380753
    851 0.001175088 829.753099 878.215052
    893 0.001119821 829.65306 876.347175
    865 0.001156069 829.553017 874.809672
    850 0.001176471 829.45297 873.640349
    876 0.001141553 829.352919 872.876214
    832 0.001201923 829.252863 872.542565
    860 0.001162791 829.152802 872.65418
    832 0.001201923 829.052735 873.224995
    853 0.001172333 828.952664 874.266493
    812 0.001231527 828.852586 875.784189
    853 0.001172333 828.752503 877.757489
    811 0.001233046 828.652413 880.126813
    883 0.001132503 828.552317 882.767744
    854 0.00117096 828.452214 885.481107
    827 0.00120919 828.352104 887.983414
    877 0.001140251 828.251987 889.926745
    814 0.001228501 828.151863 890.963656
    844 0.001184834 828.051731 890.892583
    870 0.001149425 827.951591 889.769041
    864 0.001157407 827.851443 887.889142
    863 0.001158749 827.751286 885.647109
    878 0.001138952 827.651121 883.405121
    815 0.001226994 827.550948 881.426158
    830 0.001204819 827.450764 879.88617
    865 0.001156069 827.350572 878.886975
    864 0.001157407 827.25037 878.485615
    824 0.001213592 827.150158 878.702175
    827 0.00120919 827.049936 879.53244
    823 0.001215067 826.949704 880.947102
    832 0.001201923 826.849462 882.889204
    871 0.001148106 826.749209 885.262204
    810 0.001234568 826.648945 887.910074
    841 0.001189061 826.548669 890.616474
    854 0.00117096 826.448383 893.128926
    802 0.001246883 826.348085 895.23223
    867 0.001153403 826.247776 896.820985
    915 0.001092896 826.147454 897.919865
    835 0.001197605 826.04712 898.635645
    835 0.001197605 825.946774 899.067
    837 0.001194743 825.846415 899.25143
    864 0.001157407 825.746043 899.17228
    806 0.001240695 825.645659 898.792931
    849 0.001177856 825.545261 898.025229
    888 0.001126126 825.44485 896.694529
    835 0.001197605 825.344425 894.643239
    864 0.001157407 825.243986 891.984999
    860 0.001162791 825.143533 889.124368
    835 0.001197605 825.043066 886.483837
    864 0.001157407 824.942585 884.322731
    874 0.001144165 824.842089 882.738578
    878 0.001138952 824.741578 881.723659
    903 0.00110742 824.641053 881.199608
    868 0.001152074 824.540512 881.040407
    819 0.001221001 824.439955 881.106894
    868 0.001152074 824.339383 881.280761
    839 0.001191895 824.238796 881.473534
    851 0.001175088 824.138192 881.605491
    857 0.001166861 824.037572 881.606557
    858 0.001165501 823.936936 881.434396
    849 0.001177856 823.836284 881.070159
    885 0.001129944 823.735614 880.471429
    870 0.001149425 823.634928 879.56307
    845 0.001183432 823.534225 878.332821
    862 0.001160093 823.433505 876.920666
    879 0.001137656 823.332767 875.521545
    883 0.001132503 823.232011 874.235348
    863 0.001158749 823.131238 873.014638
    831 0.001203369 823.030447 871.73212
    825 0.001212121 822.929638 870.299514
    857 0.001166861 822.82881 868.732855
    829 0.001206273 822.727964 867.118289
    803 0.00124533 822.627099 865.54581
    870 0.001149425 822.526216 864.066276
    880 0.001136364 822.425313 862.691452
    774 0.00129199 822.324392 861.404697
    841 0.001189061 822.223451 860.181662
    829 0.001206273 822.12249 859.025822
    868 0.001152074 822.02151 857.953861
    812 0.001231527 821.92051 856.998842
    854 0.00117096 821.81949 856.192543
    788 0.001269036 821.71845 855.549972
    854 0.00117096 821.617389 855.069893
    807 0.001239157 821.516308 854.724576
    823 0.001215067 821.415207 854.451716
    808 0.001237624 821.314084 854.154293
    853 0.001172333 821.212941 853.746817
    810 0.001234568 821.111777 853.211929
    834 0.001199041 821.010591 852.604601
    806 0.001240695 820.909384 852.014189
    806 0.001240695 820.808155 851.509294
    835 0.001197605 820.706904 851.127452
    810 0.001234568 820.605632 850.877603
    803 0.00124533 820.504337 850.751749
    889 0.001124859 820.403021 850.737398
    811 0.001233046 820.301681 850.828445
    812 0.001231527 820.20032 851.030328
    857 0.001166861 820.098935 851.360452
    787 0.001270648 819.997528 851.843162
    822 0.001216545 819.896098 852.50703
    841 0.001189061 819.794645 853.380498
    799 0.001251564 819.693168 854.492065
    847 0.001180638 819.591668 855.867132
    846 0.001182033 819.490144 857.532718
    791 0.001264223 819.388597 859.51843
    843 0.00118624 819.287026 861.859845
    815 0.001226994 819.185431 864.595744
    837 0.001194743 819.083811 867.75757
    825 0.001212121 818.982168 871.370064
    849 0.001177856 818.8805 875.435093
    903 0.00110742 818.778807 879.935247
    866 0.001154734 818.677089 884.825994
    866 0.001154734 818.575347 890.015857
    836 0.001196172 818.47358 895.325669
    853 0.001172333 818.371787 900.428758
    872 0.001146789 818.269969 904.849061
    866 0.001154734 818.168126 908.111279
    899 0.001112347 818.066257 910.012226
    887 0.001127396 817.964363 910.76776
    844 0.001184834 817.862442 910.837062
    893 0.001119821 817.760496 910.632772
    914 0.001094092 817.658524 910.359688
    902 0.001108647 817.556525 910.027604
    904 0.001106195 817.454499 909.551785
    856 0.001168224 817.352448 908.840091
    888 0.001126126 817.250369 907.861477
    841 0.001189061 817.148264 906.668554
    900 0.001111111 817.046132 905.379969
    923 0.001083424 816.943973 904.147798
    845 0.001183432 816.841787 903.104883
    884 0.001131222 816.739573 902.335926
    854 0.00117096 816.637332 901.835015
    858 0.001165501 816.535063 901.48621
    903 0.00110742 816.432767 901.07277
    866 0.001154734 816.330442 900.374627
    926 0.001079914 816.22809 899.312383
    839 0.001191895 816.125709 898.011569
    834 0.001199041 816.023301 896.703669
    822 0.001216545 815.920864 895.565811
    921 0.001085776 815.818398 894.663547
    897 0.001114827 815.715904 893.914339
    862 0.001160093 815.613381 893.156179
    841 0.001189061 815.510829 892.200899
    890 0.001123596 815.408249 890.908803
    910 0.001098901 815.305639 889.24911
    856 0.001168224 815.202999 887.31627
    932 0.001072961 815.100331 885.283267
    840 0.001190476 814.997633 883.315837
    916 0.001091703 814.894905 881.500152
    845 0.001183432 814.792148 879.831968
    904 0.001106195 814.689361 878.227701
    877 0.001140251 814.586543 876.637687
    882 0.001133787 814.483696 875.064851
    851 0.001175088 814.380818 873.579173
    830 0.001204819 814.277911 872.263385
    828 0.001207729 814.174972 871.169214
    843 0.00118624 814.072003 870.314027
    837 0.001194743 813.969003 869.688533
    871 0.001148106 813.865973 869.270007
    872 0.001146789 813.762911 869.018731
    900 0.001111111 813.659819 868.869231
    864 0.001157407 813.556695 868.7274
    850 0.001176471 813.45354 868.515597
    891 0.001122334 813.350353 868.19842
    804 0.001243781 813.247135 867.829091
    841 0.001189061 813.143886 867.527152
    862 0.001160093 813.040604 867.427655
    824 0.001213592 812.937291 867.63711
    862 0.001160093 812.833945 868.224035
    838 0.001193317 812.730568 869.247277
    849 0.001177856 812.627158 870.780454
    880 0.001136364 812.523716 872.901181
    847 0.001180638 812.420241 875.653622
    836 0.001196172 812.316734 878.997431
    856 0.001168224 812.213194 882.767293
    874 0.001144165 812.109621 886.637664
    904 0.001106195 812.006016 890.151354
    857 0.001166861 811.902377 892.83067
    879 0.001137656 811.798705 894.344822
    862 0.001160093 811.695 894.58762
    887 0.001127396 811.591262 893.640101
    860 0.001162791 811.48749 891.717266
    905 0.001104972 811.383684 889.140821
    883 0.001132503 811.279845 886.301705
    888 0.001126126 811.175972 883.590682
    919 0.001088139 811.072065 881.328523
    802 0.001246883 810.968124 879.744609
    849 0.001177856 810.864149 878.977398
    825 0.001212121 810.760139 879.098511
    844 0.001184834 810.656095 880.120185
    911 0.001097695 810.552017 882.006362
    886 0.001128668 810.447904 884.65863
    836 0.001196172 810.343756 887.906253
    878 0.001138952 810.239574 891.48432
    903 0.00110742 810.135357 895.036412
    867 0.001153403 810.031104 898.173886
    901 0.001109878 809.926817 900.582828
    946 0.001057082 809.822494 902.126012
    953 0.001049318 809.718136 902.862448
    874 0.001144165 809.613742 903.00804
    898 0.001113586 809.509313 902.857959
    891 0.001122334 809.404848 902.712563
    932 0.001072961 809.300348 902.788187
    928 0.001077586 809.195811 903.131053
    917 0.001090513 809.091238 903.567735
    903 0.00110742 808.98663 903.709549
    841 0.001189061 808.881985 903.083625
    840 0.001190476 808.777304 901.352393
    901 0.001109878 808.672586 898.50667
    926 0.001079914 808.567832 894.857806
    952 0.00105042 808.463042 890.857959
    957 0.001044932 808.358214 886.902712
    954 0.001048218 808.25335 883.239424
    894 0.001118568 808.148449 879.981955
    923 0.001083424 808.04351 877.146229
    919 0.001088139 807.938535 874.711639
    869 0.001150748 807.833522 872.654226
    854 0.00117096 807.728472 870.970666
    885 0.001129944 807.623385 869.660176
    902 0.001108647 807.51826 868.70825
    890 0.001123596 807.413097 868.058132
    817 0.00122399 807.307897 867.602977
    858 0.001165501 807.202658 867.175063
    869 0.001150748 807.097382 866.565325
    850 0.001176471 806.992067 865.536724
    907 0.001102536 806.886715 863.903873
    861 0.00116144 806.781324 861.61921
    822 0.001216545 806.675895 858.809551
    819 0.001221001 806.570427 855.716569
    869 0.001150748 806.464921 852.590485
    834 0.001199041 806.359376 849.624661
    848 0.001179245 806.253792 846.93635
    868 0.001152074 806.148169 844.584347
    838 0.001193317 806.042507 842.591837
    817 0.00122399 805.936807 840.957861
    847 0.001180638 805.831067 839.671374
    853 0.001172333 805.725287 838.710079
    847 0.001180638 805.619469 838.046133
    846 0.001182033 805.51361 837.645232
    854 0.00117096 805.407713 837.472126
    839 0.001191895 805.301775 837.498761
    790 0.001265823 805.195798 837.715289
    852 0.001173709 805.089781 838.134713
    849 0.001177856 804.983723 838.78579
    887 0.001127396 804.877626 839.698333
    837 0.001194743 804.771489 840.898411
    837 0.001194743 804.665311 842.383971
    787 0.001270648 804.559093 844.123515
    843 0.00118624 804.452834 846.037222
    861 0.00116144 804.346535 847.981716
    852 0.001173709 804.240195 849.749754
    840 0.001190476 804.133814 851.094102
    833 0.00120048 804.027393 851.813155
    866 0.001154734 803.92093 851.83869
    834 0.001199041 803.814427 851.26348
    851 0.001175088 803.707882 850.2777
    785 0.001273885 803.601296 849.082408
    888 0.001126126 803.494668 847.837715
    831 0.001203369 803.387999 846.652412
    825 0.001212121 803.281289 845.597008
    791 0.001264223 803.174537 844.724208
    880 0.001136364 803.067743 844.071395
    896 0.001116071 802.960907 843.663904
    857 0.001166861 802.854029 843.515299
    848 0.001179245 802.747109 843.617013
    858 0.001165501 802.640147 843.936244
    838 0.001193317 802.533143 844.410176
    790 0.001265823 802.426096 844.942552
    847 0.001180638 802.319007 845.408829
    886 0.001128668 802.211876 845.666716
    825 0.001212121 802.104702 845.590818
    850 0.001176471 801.997485 845.114136
    822 0.001216545 801.890225 844.263208
    856 0.001168224 801.782922 843.146312
    814 0.001228501 801.675576 841.909163
    819 0.001221001 801.568187 840.68398
    803 0.00124533 801.460755 839.570565
    802 0.001246883 801.35328 838.634812
    852 0.001173709 801.245761 837.920375
    867 0.001153403 801.138199 837.456173
    867 0.001153403 801.030593 837.259828
    840 0.001190476 800.922944 837.337899
    836 0.001196172 800.81525 837.681513
    814 0.001228501 800.707513 838.26425
    804 0.001243781 800.599732 839.037285
    832 0.001201923 800.491906 839.928013
    930 0.001075269 800.384037 840.840541
    848 0.001179245 800.276123 841.669508
    862 0.001160093 800.168165 842.330324
    846 0.001182033 800.060163 842.78924
    846 0.001182033 799.952115 843.062802
    797 0.001254705 799.844024 843.169082
    848 0.001179245 799.735887 843.084353
    935 0.001069519 799.627706 842.767189
    849 0.001177856 799.51948 842.232221
    821 0.001218027 799.411208 841.580044
    819 0.001221001 799.302892 840.924365
    912 0.001096491 799.19453 840.309178
    885 0.001129944 799.086124 839.689327
    867 0.001153403 798.977671 839.000559
    835 0.001197605 798.869174 838.236885
    883 0.001132503 798.76063 837.473071
    847 0.001180638 798.652041 836.815576
    838 0.001193317 798.543406 836.352014
    850 0.001176471 798.434726 836.120983
    797 0.001254705 798.325999 836.122947
    815 0.001226994 798.217226 836.325841
    803 0.00124533 798.108407 836.687302
    856 0.001168224 797.999542 837.167435
    819 0.001221001 797.890631 837.730387
    864 0.001157407 797.781673 838.322726
    814 0.001228501 797.672669 838.857126
    866 0.001154734 797.563618 839.240636
    876 0.001141553 797.45452 839.4343
    789 0.001267427 797.345375 839.481869
    825 0.001212121 797.236184 839.464516
    867 0.001153403 797.126946 839.440555
    796 0.001256281 797.01766 839.41497
    855 0.001169591 796.908327 839.361462
    843 0.00118624 796.798948 839.266265
    854 0.00117096 796.68952 839.151369
    821 0.001218027 796.580045 839.078211
    821 0.001218027 796.470523 839.126735
    845 0.001183432 796.360953 839.377242
    844 0.001184834 796.251336 839.885325
    796 0.001256281 796.14167 840.665327
    773 0.001293661 796.031957 841.672811
    844 0.001184834 795.922195 842.794677
    848 0.001179245 795.812386 843.860916
    863 0.001158749 795.702528 844.660836
    854 0.00117096 795.592622 844.979487
    788 0.001269036 795.482668 844.664666
    814 0.001228501 795.372665 843.715495
    815 0.001226994 795.262613 842.312938
    834 0.001199041 795.152513 840.742138
    798 0.001253133 795.042365 839.281942
    830 0.001204819 794.932167 838.130653
    843 0.00118624 794.82192 837.399266
    866 0.001154734 794.711625 837.121778
    824 0.001213592 794.60128 837.281222
    844 0.001184834 794.490886 837.81861
    795 0.001257862 794.380443 838.641408
    887 0.001127396 794.26995 839.617822
    877 0.001140251 794.159408 840.582426
    849 0.001177856 794.048816 841.373009
    868 0.001152074 793.938175 841.879559
    880 0.001136364 793.827484 842.070427
    852 0.001173709 793.716743 841.972162
    817 0.00122399 793.605952 841.619499
    848 0.001179245 793.495111 841.023948
    854 0.00117096 793.38422 840.179224
    845 0.001183432 793.273278 839.100403
    832 0.001201923 793.162287 837.849936
    796 0.001256281 793.051245 836.520666
    881 0.001135074 792.940152 835.192183
    836 0.001196172 792.829009 833.915836
    822 0.001216545 792.717815 832.728867
    794 0.001259446 792.60657 831.673026
    861 0.00116144 792.495275 830.789461
    833 0.00120048 792.383929 830.098371
    835 0.001197605 792.272531 829.584657
    893 0.001119821 792.161083 829.195911
    880 0.001136364 792.049583 828.853877
    899 0.001112347 791.938032 828.478813
    856 0.001168224 791.826429 828.021344
    847 0.001180638 791.714775 827.485073
    843 0.00118624 791.60307 826.921458
    820 0.001219512 791.491312 826.401041
    836 0.001196172 791.379503 825.982138
    805 0.001242236 791.267642 825.691979
    849 0.001177856 791.155729 825.520372
    855 0.001169591 791.043764 825.420735
    860 0.001162791 790.931747 825.318665
    870 0.001149425 790.819678 825.13194
    836 0.001196172 790.707556 824.801691
    889 0.001124859 790.595382 824.304389
    856 0.001168224 790.483156 823.66621
    861 0.00116144 790.370877 822.939345
    825 0.001212121 790.258545 822.177651
    827 0.00120919 790.14616 821.417214
    861 0.00116144 790.033723 820.67786
    797 0.001254705 789.921233 819.970908
    851 0.001175088 789.808689 819.30715
    803 0.00124533 789.696092 818.697901
    887 0.001127396 789.583443 818.146985
    819 0.001221001 789.47074 817.653954
    861 0.00116144 789.357983 817.211793
    863 0.001158749 789.245173 816.811579
    805 0.001242236 789.132309 816.443193
    823 0.001215067 789.019392 816.095218
    808 0.001237624 788.906421 815.748736
    768 0.001302083 788.793396 815.37435
    851 0.001175088 788.680317 814.937611
    814 0.001228501 788.567184 814.40999
    813 0.001230012 788.453997 813.781779
    754 0.00132626 788.340756 813.066269
    821 0.001218027 788.22746 812.293707
    845 0.001183432 788.11411 811.500657
    883 0.001132503 788.000705 810.718995
    845 0.001183432 787.887246 809.974881
    780 0.001282051 787.773733 809.286162
    817 0.00122399 787.660164 808.667524
    805 0.001242236 787.546541 808.129597
    827 0.00120919 787.432862 807.679316
    796 0.001256281 787.319129 807.317978
    799 0.001251564 787.20534 807.042677
    810 0.001234568 787.091496 806.849159
    779 0.001283697 786.977597 806.734104
    841 0.001189061 786.863643 806.696344
    784 0.00127551 786.749633 806.734621
    878 0.001138952 786.635567 806.844015
    787 0.001270648 786.521446 807.012714
    804 0.001243781 786.407269 807.220873
    804 0.001243781 786.293036 807.440527
    843 0.00118624 786.178747 807.638348
    840 0.001190476 786.064403 807.778383
    790 0.001265823 785.950002 807.827223
    844 0.001184834 785.835545 807.757654
    798 0.001253133 785.721031 807.556522
    805 0.001242236 785.606461 807.230606
    773 0.001293661 785.491835 806.811102
    837 0.001194743 785.377152 806.346129
    814 0.001228501 785.262412 805.890407
    795 0.001257862 785.147616 805.492332
    807 0.001239157 785.032763 805.190002
    792 0.001262626 784.917853 805.008653
    835 0.001197605 784.802886 804.963784
    843 0.00118624 784.687861 805.061401
    886 0.001128668 784.57278 805.300845
    770 0.001298701 784.457641 805.674382
    766 0.001305483 784.342445 806.167517
    805 0.001242236 784.227191 806.758441
    884 0.001131222 784.11188 807.417385
    816 0.00122549 783.996511 808.107389
    789 0.001267427 783.881085 808.78668
    869 0.001150748 783.7656 809.413798
    829 0.001206273 783.650058 809.954386
    838 0.001193317 783.534458 810.388589
    831 0.001203369 783.418799 810.718152
    833 0.00120048 783.303083 810.970672
    823 0.001215067 783.187308 811.198891
    814 0.001228501 783.071474 811.472267
    821 0.001218027 782.955583 811.862224
    754 0.00132626 782.839632 812.427071
    829 0.001206273 782.723623 813.191294
    787 0.001270648 782.607556 814.134417
    898 0.001113586 782.491429 815.188819
    818 0.001222494 782.375244 816.264521
    831 0.001203369 782.258999 817.248012
    873 0.001145475 782.142696 817.96897
    843 0.00118624 782.026333 818.209311
    810 0.001234568 781.909911 817.83007
    810 0.001234568 781.79343 816.907982
    838 0.001193317 781.676889 815.683139
    850 0.001176471 781.560288 814.388257
    758 0.001319261 781.443628 813.188179
    817 0.00122399 781.326909 812.130148
    833 0.00120048 781.210129 811.218827
    818 0.001222494 781.09329 810.440393
    813 0.001230012 780.97639 809.786424
    794 0.001259446 780.859431 809.262332
    862 0.001160093 780.742411 808.885233
    802 0.001246883 780.625331 808.676341
    820 0.001219512 780.508191 808.65153
    803 0.00124533 780.39099 808.815545
    841 0.001189061 780.273729 809.152521
    847 0.001180638 780.156407 809.629093
    804 0.001243781 780.039024 810.199943
    801 0.001248439 779.921581 810.804095
    857 0.001166861 779.804076 811.348348
    841 0.001189061 779.686511 811.71883
    834 0.001199041 779.568885 811.84087
    819 0.001221001 779.451197 811.745322
    777 0.001287001 779.333449 811.545902
    854 0.00117096 779.215638 811.361005
    804 0.001243781 779.097767 811.263381
    820 0.001219512 778.979834 811.270357
    772 0.001295337 778.861839 811.362235
    754 0.00132626 778.743783 811.506517
    861 0.00116144 778.625665 811.673584
    845 0.001183432 778.507485 811.85285
    837 0.001194743 778.389243 812.058672
    866 0.001154734 778.270939 812.32534
    752 0.001329787 778.152573 812.686154
    870 0.001149425 778.034144 813.148611
    825 0.001212121 777.915653 813.681105
    807 0.001239157 777.7971 814.221712
    819 0.001221001 777.678485 814.709653
    846 0.001182033 777.559806 815.117168
    829 0.001206273 777.441065 815.460135
    798 0.001253133 777.322262 815.773069
    813 0.001230012 777.203395 816.079516
    841 0.001189061 777.084466 816.373743
    800 0.00125 776.965473 816.6357
    825 0.001212121 776.846417 816.856548
    785 0.001273885 776.727298 817.060958
    839 0.001191895 776.608116 817.300494
    865 0.001156069 776.488871 817.639143
    857 0.001166861 776.369561 818.133141
    807 0.001239157 776.250189 818.829417
    862 0.001160093 776.130752 819.762549
    835 0.001197605 776.011252 820.966451
    880 0.001136364 775.891688 822.472039
    880 0.001136364 775.77206 824.292887
    839 0.001191895 775.652368 826.396152
    834 0.001199041 775.532612 828.670649
    887 0.001127396 775.412792 830.92556
    834 0.001199041 775.292908 832.914556
    850 0.001176471 775.172959 834.374953
    884 0.001131222 775.052945 835.059944
    860 0.001162791 774.932867 834.798257
    834 0.001199041 774.812725 833.559255
    815 0.001226994 774.692517 831.466149
    869 0.001150748 774.572245 828.743834
    844 0.001184834 774.451908 825.645233
    772 0.001295337 774.331506 822.425407
    878 0.001138952 774.211038 819.316481
    844 0.001184834 774.090506 816.509126
    839 0.001191895 773.969908 814.135266
    821 0.001218027 773.849245 812.268199
    816 0.00122549 773.728517 810.936886
    838 0.001193317 773.607722 810.137322
    812 0.001231527 773.486863 809.840245
    830 0.001204819 773.365937 809.9868
    845 0.001183432 773.244946 810.479972
    811 0.001233046 773.123889 811.17327
    855 0.001169591 773.002766 811.885787
    832 0.001201923 772.881576 812.452121
    827 0.00120919 772.760321 812.752049
    769 0.00130039 772.638999 812.712057
    829 0.001206273 772.517611 812.286189
    851 0.001175088 772.396157 811.46306
    820 0.001219512 772.274635 810.285653
    835 0.001197605 772.153048 808.844705
    798 0.001253133 772.031393 807.244485
    806 0.001240695 771.909672 805.583768
    872 0.001146789 771.787884 803.943655
    808 0.001237624 771.666029 802.386334
    831 0.001203369 771.544107 800.95393
    862 0.001160093 771.422118 799.67827
    837 0.001194743 771.300061 798.581863
    849 0.001177856 771.177937 797.679771
    832 0.001201923 771.055746 796.973789
    786 0.001272265 770.933487 796.446524
    800 0.00125 770.811161 796.061762
    764 0.001308901 770.688767 795.766206
    800 0.00125 770.566305 795.50002
    824 0.001213592 770.443775 795.211939
    823 0.001215067 770.321177 794.880642
    819 0.001221001 770.198511 794.521253
    831 0.001203369 770.075777 794.172861
    849 0.001177856 769.952975 793.879279
    801 0.001248439 769.830105 793.676957
    833 0.00120048 769.707166 793.591422
    771 0.001297017 769.584158 793.636112
    807 0.001239157 769.461082 793.814196
    782 0.001278772 769.337937 794.119496
    786 0.001272265 769.214724 794.538529
    785 0.001273885 769.091442 795.053151
    823 0.001215067 768.96809 795.644449
    818 0.001222494 768.84467 796.294176
    788 0.001269036 768.721181 796.986047
    815 0.001226994 768.597622 797.700275
    812 0.001231527 768.473994 798.410497
    816 0.00122549 768.350297 799.076938
    788 0.001269036 768.22653 799.647712
    848 0.001179245 768.102693 800.063879
    802 0.001246883 767.978787 800.274049
    834 0.001199041 767.854811 800.249374
    785 0.001273885 767.730766 799.991198
    831 0.001203369 767.60665 799.52636
    790 0.001265823 767.482465 798.902433
    790 0.001265823 767.358209 798.175933
    785 0.001273885 767.233883 797.407684
    800 0.00125 767.109487 796.655526
    853 0.001172333 766.98502 795.967961
    836 0.001196172 766.860483 795.38054
    775 0.001290323 766.735875 794.916175
    756 0.001322751 766.611197 794.584534
    817 0.00122399 766.486448 794.386607
    798 0.001253133 766.361628 794.314774
    849 0.001177856 766.236737 794.358307
    817 0.00122399 766.111776 794.503686
    791 0.001264223 765.986743 794.737808
    778 0.001285347 765.861639 795.045658
    751 0.001331558 765.736463 795.411291
    794 0.001259446 765.611217 795.812416
    787 0.001270648 765.485898 796.225788
    848 0.001179245 765.360509 796.630279
    816 0.00122549 765.235047 797.014648
    805 0.001242236 765.109514 797.375895
    783 0.001277139 764.98391 797.715175
    764 0.001308901 764.858233 798.032226
    822 0.001216545 764.732484 798.322484
    775 0.001290323 764.606663 798.579284
    764 0.001308901 764.48077 798.796652
    773 0.001293661 764.354805 798.969887
    832 0.001201923 764.228768 799.09168
    789 0.001267427 764.102658 799.148137
    795 0.001257862 763.976475 799.117578
    798 0.001253133 763.85022 798.975594
    801 0.001248439 763.723892 798.702567
    788 0.001269036 763.597491 798.291292
    790 0.001265823 763.471018 797.750638
    827 0.00120919 763.344471 797.104192
    811 0.001233046 763.217852 796.383146
    831 0.001203369 763.091159 795.619249
    827 0.00120919 762.964393 794.843103
    802 0.001246883 762.837554 794.077208
    779 0.001283697 762.710641 793.352431
    831 0.001203369 762.583655 792.690434
    829 0.001206273 762.456595 792.113249
    778 0.001285347 762.329462 791.639502
    789 0.001267427 762.202254 791.279724
    779 0.001283697 762.074973 791.038201
    810 0.001234568 761.947618 790.913709
    814 0.001228501 761.820189 790.902844
    841 0.001189061 761.692686 791.001606
    777 0.001287001 761.565108 791.202011
    799 0.001251564 761.437456 791.489432
    807 0.001239157 761.30973 791.83643
    820 0.001219512 761.18193 792.208276
    792 0.001262626 761.054054 792.550716
    821 0.001218027 760.926104 792.798535
    831 0.001203369 760.79808 792.876065
    757 0.001321004 760.66998 792.708757
    782 0.001278772 760.541806 792.241315
    832 0.001201923 760.413556 791.457544
    820 0.001219512 760.285232 790.39213
    830 0.001204819 760.156832 789.120277
    825 0.001212121 760.028357 787.735791
    824 0.001213592 759.899806 786.32646
    782 0.001278772 759.77118 784.961534
    829 0.001206273 759.642479 783.690321
    815 0.001226994 759.513701 782.544351
    799 0.001251564 759.384848 781.544311
    753 0.001328021 759.25592 780.70263
    828 0.001207729 759.126915 780.027465
    796 0.001256281 758.997834 779.522595
    829 0.001206273 758.868677 779.188451
    765 0.00130719 758.739444 779.020118
    807 0.001239157 758.610135 779.006962
    812 0.001231527 758.48075 779.130042
    773 0.001293661 758.351287 779.359216
    828 0.001207729 758.221749 779.650187
    784 0.00127551 758.092134 779.94489
    814 0.001228501 757.962442 780.174985
    751 0.001331558 757.832673 780.273476
    797 0.001254705 757.702827 780.189593
    785 0.001273885 757.572904 779.902101
    766 0.001305483 757.442905 779.421748
    770 0.001298701 757.312828 778.786762
    764 0.001308901 757.182673 778.046921
    795 0.001257862 757.052442 777.254967
    787 0.001270648 756.922133 776.457639
    782 0.001278772 756.791746 775.693061
    794 0.001259446 756.661282 774.988665
    767 0.001303781 756.53074 774.363104
    784 0.00127551 756.400121 773.827179
    767 0.001303781 756.269423 773.386698
    810 0.001234568 756.138648 773.04316
    749 0.001335113 756.007794 772.795137
    802 0.001246883 755.876862 772.637552
    808 0.001237624 755.745852 772.563452
    788 0.001269036 755.614764 772.561921
    737 0.001356852 755.483597 772.62055
    856 0.001168224 755.352352 772.725447
    785 0.001273885 755.221028 772.862127
    767 0.001303781 755.089626 773.014946
    749 0.001335113 754.958144 773.167232
    845 0.001183432 754.826584 773.302398
    780 0.001282051 754.694945 773.406873
    749 0.001335113 754.563227 773.473599
    745 0.001342282 754.431429 773.504718
    755 0.001324503 754.299553 773.511934
    840 0.001190476 754.167597 773.513773
    759 0.001317523 754.035562 773.531982
    784 0.00127551 753.903447 773.585793
    754 0.00132626 753.771253 773.689216
    742 0.001347709 753.638979 773.846556
    770 0.001298701 753.506625 774.05244
    850 0.001176471 753.374191 774.288416
    803 0.00124533 753.241678 774.530601
    808 0.001237624 753.109084 774.743861
    807 0.001239157 752.976411 774.893036
    823 0.001215067 752.843657 774.948047
    788 0.001269036 752.710822 774.891167
    780 0.001282051 752.577908 774.720747
    823 0.001215067 752.444913 774.450655
    813 0.001230012 752.311837 774.105419
    801 0.001248439 752.178681 773.713657
    774 0.00129199 752.045444 773.300147
    799 0.001251564 751.912126 772.887195
    823 0.001215067 751.778727 772.485849
    823 0.001215067 751.645247 772.105364
    787 0.001270648 751.511686 771.750103
    790 0.001265823 751.378044 771.425718
    798 0.001253133 751.244321 771.139054
    778 0.001285347 751.110516 770.898731
    785 0.001273885 750.97663 770.712501
    767 0.001303781 750.842662 770.585268
    781 0.00128041 750.708613 770.515349
    772 0.001295337 750.574482 770.49333
    754 0.00132626 750.440269 770.503415
    804 0.001243781 750.305974 770.524058
    750 0.001333333 750.171597 770.532524
    821 0.001218027 750.037138 770.512326
    838 0.001193317 749.902597 770.453648
    772 0.001295337 749.767974 770.356434
    811 0.001233046 749.633268 770.227998
    821 0.001218027 749.49848 770.07985
    779 0.001283697 749.363609 769.923975
    765 0.00130719 749.228656 769.768902
    795 0.001257862 749.09362 769.618736
    737 0.001356852 748.958501 769.471625
    765 0.00130719 748.823299 769.321246
    841 0.001189061 748.688015 769.157947
    788 0.001269036 748.552647 768.97233
    779 0.001283697 748.417196 768.756098
    690 0.001449275 748.281662 768.50518
    777 0.001287001 748.146044 768.221138
    830 0.001204819 748.010343 767.910303
    796 0.001256281 747.874559 767.582856
    787 0.001270648 747.738691 767.249883
    737 0.001356852 747.602739 766.922419
    803 0.00124533 747.466703 766.609882
    746 0.001340483 747.330584 766.321095
    753 0.001328021 747.194381 766.06289
    792 0.001262626 747.058093 765.846384
    747 0.001338688 746.921722 765.676516
    778 0.001285347 746.785266 765.555971
    753 0.001328021 746.648726 765.480174
    773 0.001293661 746.512101 765.442044
    780 0.001282051 746.375392 765.423403
    811 0.001233046 746.238599 765.403579
    770 0.001298701 746.101721 765.361889
    742 0.001347709 745.964758 765.282541
    769 0.00130039 745.82771 765.157946
    751 0.001331558 745.690577 764.989579
    751 0.001331558 745.553359 764.785536
    795 0.001257862 745.416056 764.557622
    827 0.00120919 745.278668 764.316291
    696 0.001436782 745.141194 764.072613
    771 0.001297017 745.003635 763.831159
    766 0.001305483 744.865991 763.594216
    701 0.001426534 744.728261 763.358735
    778 0.001285347 744.590446 763.121489
    777 0.001287001 744.452544 762.874488
    739 0.00135318 744.314557 762.610069
    779 0.001283697 744.176484 762.322184
    724 0.001381215 744.038325 762.008407
    744 0.001344086 743.90008 761.670961
    795 0.001257862 743.761748 761.320001
    784 0.00127551 743.623331 760.966467
    750 0.001333333 743.484827 760.62227
    771 0.001297017 743.346236 760.296761
    719 0.001390821 743.207559 759.995915
    768 0.001302083 743.068795 759.72333
    817 0.00122399 742.929945 759.482782
    820 0.001219512 742.791007 759.279611
    770 0.001298701 742.651983 759.121781
    705 0.00141844 742.512872 759.017725
    729 0.001371742 742.373674 758.975213
    735 0.001360544 742.234388 758.998315
    787 0.001270648 742.095016 759.086156
    803 0.00124533 741.955556 759.230672
    750 0.001333333 741.816008 759.421139
    755 0.001324503 741.676373 759.637743
    768 0.001302083 741.53665 759.856923
    779 0.001283697 741.39684 760.057426
    774 0.00129199 741.256942 760.219254
    739 0.00135318 741.116956 760.332429
    748 0.001336898 740.976882 760.399246
    778 0.001285347 740.83672 760.435876
    761 0.00131406 740.696469 760.470047
    724 0.001381215 740.556131 760.537193
    766 0.001305483 740.415704 760.67592
    786 0.001272265 740.275189 760.924614
    806 0.001240695 740.134585 761.318924
    758 0.001319261 739.993893 761.890436
    732 0.00136612 739.853111 762.662919
    697 0.00143472 739.712242 763.654908
    749 0.001335113 739.571283 764.865936
    765 0.00130719 739.430235 766.272618
    810 0.001234568 739.289098 767.803684
    747 0.001338688 739.147872 769.317517
    761 0.00131406 739.006557 770.58166
    811 0.001233046 738.865153 771.313034
    753 0.001328021 738.723659 771.309193
    757 0.001321004 738.582075 770.583091
    854 0.00117096 738.440402 769.352824
    781 0.00128041 738.29864 767.900879
    749 0.001335113 738.156787 766.449111
    801 0.001248439 738.014845 765.130673
    770 0.001298701 737.872813 764.007286
    754 0.00132626 737.730691 763.105018
    756 0.001322751 737.588478 762.429378
    761 0.00131406 737.446176 761.979863
    810 0.001234568 737.303783 761.750739
    766 0.001305483 737.161299 761.73258
    800 0.00125 737.018726 761.914332
    777 0.001287001 736.876061 762.283944
    777 0.001287001 736.733306 762.825529
    720 0.001388889 736.590461 763.510348
    785 0.001273885 736.447524 764.283089
    828 0.001207729 736.304497 765.05565
    775 0.001290323 736.161378 765.712161
    740 0.001351351 736.018168 766.134782
    821 0.001218027 735.874868 766.222313
    726 0.00137741 735.731475 765.898879
    726 0.00137741 735.587992 765.13576
    789 0.001267427 735.444417 763.993594
    780 0.001282051 735.30075 762.624246
    764 0.001308901 735.156992 761.211265
    769 0.00130039 735.013142 759.90074
    734 0.001362398 734.869201 758.781437
    756 0.001322751 734.725167 757.8945
    745 0.001342282 734.581041 757.246382
    774 0.00129199 734.436824 756.82137
    707 0.001414427 734.292514 756.584883
    719 0.001390821 734.148112 756.480999
    721 0.001386963 734.003617 756.434203
    733 0.001364256 733.85903 756.357849
    735 0.001360544 733.714351 756.180655
    747 0.001338688 733.569579 755.872034
    728 0.001373626 733.424714 755.449376
    742 0.001347709 733.279756 754.951165
    798 0.001253133 733.134706 754.407261
    716 0.001396648 732.989562 753.824
    756 0.001322751 732.844325 753.198321
    770 0.001298701 732.698996 752.538798
    753 0.001328021 732.553573 751.87657
    765 0.00130719 732.408056 751.254062
    781 0.00128041 732.262447 750.710386
    763 0.001310616 732.116743 750.272544
    759 0.001317523 731.970946 749.956979
    717 0.0013947 731.825056 749.770717
    742 0.001347709 731.679071 749.711211
    750 0.001333333 731.532993 749.7797
    745 0.001342282 731.386821 749.961441
    755 0.001324503 731.240555 750.237144
    764 0.001308901 731.094194 750.577902
    746 0.001340483 730.94774 750.942618
    784 0.00127551 730.801191 751.279824
    735 0.001360544 730.654547 751.535935
    756 0.001322751 730.507809 751.671451
    747 0.001338688 730.360977 751.675802
    689 0.001451379 730.21405 751.571268
    738 0.001355014 730.067028 751.397601
    785 0.001273885 729.919911 751.19272
    788 0.001269036 729.772699 750.976395
    753 0.001328021 729.625393 750.755077
    780 0.001282051 729.477991 750.519126
    742 0.001347709 729.330494 750.25311
    729 0.001371742 729.182901 749.948633
    676 0.00147929 729.035213 749.602913
    769 0.00130039 728.88743 749.223312
    752 0.001329787 728.739551 748.824924
    775 0.001290323 728.591577 748.423211
    756 0.001322751 728.443506 748.032194
    773 0.001293661 728.29534 747.662092
    709 0.001410437 728.147078 747.320597
    754 0.00132626 727.99872 747.013618
    722 0.001385042 727.850266 746.745603
    761 0.00131406 727.701716 746.516852
    725 0.00137931 727.553069 746.322564
    732 0.00136612 727.404326 746.150588
    783 0.001277139 727.255486 745.985521
    709 0.001410437 727.10655 745.812016
    733 0.001364256 726.957518 745.620295
    731 0.001367989 726.808388 745.407313
    765 0.00130719 726.659162 745.177985
    699 0.001430615 726.509839 744.944492
    761 0.00131406 726.360418 744.718732
    756 0.001322751 726.210901 744.509949
    703 0.001422475 726.061287 744.322286
    771 0.001297017 725.911575 744.157934
    746 0.001340483 725.761766 744.019504
    704 0.001420455 725.611859 743.914319
    732 0.00136612 725.461855 743.852151
    791 0.001264223 725.311754 743.844546
    754 0.00132626 725.161554 743.900581
    721 0.001386963 725.011257 744.023448
    740 0.001351351 724.860862 744.206995
    745 0.001342282 724.710369 744.431556
    764 0.001308901 724.559778 744.663475
    758 0.001319261 724.409088 744.857944
    747 0.001338688 724.258301 744.969729
    716 0.001396648 724.107415 744.968511
    715 0.001398601 723.95643 744.854102
    706 0.001416431 723.805347 744.658572
    731 0.001367989 723.654166 744.431218
    740 0.001351351 723.502886 744.210156
    728 0.001373626 723.351507 744.012025
    749 0.001335113 723.200029 743.833385
    749 0.001335113 723.048452 743.660366
    764 0.001308901 722.896776 743.480685
    704 0.001420455 722.745001 743.288675
    733 0.001364256 722.593127 743.081493
    745 0.001342282 722.441153 742.856469
    733 0.001364256 722.28908 742.614228
    732 0.00136612 722.136908 742.365771
    748 0.001336898 721.984636 742.13236
    696 0.001436782 721.832264 741.93723
    731 0.001367989 721.679792 741.794584
    686 0.001457726 721.527221 741.700697
    765 0.00130719 721.37455 741.634193
    691 0.001447178 721.221778 741.560808
    748 0.001336898 721.068907 741.445224
    718 0.001392758 720.915935 741.25498
    764 0.001308901 720.762863 740.969309
    757 0.001321004 720.60969 740.584014
    777 0.001287001 720.456417 740.117258
    792 0.001262626 720.303044 739.607322
    738 0.001355014 720.14957 739.098931
    762 0.001312336 719.995995 738.628693
    718 0.001392758 719.842319 738.216246
    762 0.001312336 719.688542 737.864731
    756 0.001322751 719.534665 737.566698
    771 0.001297017 719.380686 737.31098
    717 0.0013947 719.226606 737.08684
    750 0.001333333 719.072424 736.88216
    778 0.001285347 718.918142 736.683685
    724 0.001381215 718.763758 736.482081
    688 0.001453488 718.609272 736.275821
    700 0.001428571 718.454684 736.071246
    720 0.001388889 718.299995 735.876358
    709 0.001410437 718.145204 735.693681
    696 0.001436782 717.990312 735.51715
    707 0.001414427 717.835317 735.332563
    753 0.001328021 717.68022 735.128539
    771 0.001297017 717.525021 734.893545
    729 0.001371742 717.369719 734.626708
    709 0.001410437 717.214315 734.330822
    750 0.001333333 717.058809 734.014163
    724 0.001381215 716.9032 733.688636
    749 0.001335113 716.747489 733.367925
    726 0.00137741 716.591675 733.065837
    720 0.001388889 716.435758 732.792462
    684 0.001461988 716.279738 732.553275
    764 0.001308901 716.123615 732.346799
    718 0.001392758 715.96739 732.165712
    714 0.00140056 715.811061 731.998758
    724 0.001381215 715.654628 731.834733
    669 0.001494768 715.498093 731.666762
    746 0.001340483 715.341454 731.496729
    689 0.001451379 715.184711 731.332661
    728 0.001373626 715.027865 731.185046
    711 0.00140647 714.870915 731.065661
    708 0.001412429 714.713861 730.982651
    757 0.001321004 714.556704 730.940854
    683 0.001464129 714.399442 730.942556
    728 0.001373626 714.242076 730.988992
    709 0.001410437 714.084607 731.081962
    683 0.001464129 713.927033 731.224549
    759 0.001317523 713.769354 731.421228
    709 0.001410437 713.611572 731.677062
    701 0.001426534 713.453684 731.997427
    737 0.001356852 713.295693 732.38702
    732 0.00136612 713.137596 732.849303
    686 0.001457726 712.979395 733.384846
    754 0.00132626 712.821089 733.988301
    737 0.001356852 712.662677 734.651907
    719 0.001390821 712.504161 735.356691
    679 0.001472754 712.34554 736.076686
    761 0.00131406 712.186814 736.779972
    783 0.001277139 712.027982 737.431597
    709 0.001410437 711.869045 737.998536
    778 0.001285347 711.710002 738.453107
    705 0.00141844 711.550854 738.774283
    750 0.001333333 711.3916 738.945758
    745 0.001342282 711.23224 738.954033
    719 0.001390821 711.072774 738.791162
    716 0.001396648 710.913203 738.460132
    742 0.001347709 710.753526 737.980692
    751 0.001331558 710.593742 737.390489
    766 0.001305483 710.433852 736.736727
    702 0.001424501 710.273856 736.071436
    719 0.001390821 710.113754 735.436429
    709 0.001410437 709.953545 734.861786
    775 0.001290323 709.793229 734.360283
    691 0.001447178 709.632807 733.92974
    708 0.001412429 709.472278 733.556029
    750 0.001333333 709.311642 733.225536
    714 0.00140056 709.1509 732.930305
    720 0.001388889 708.99005 732.67145
    728 0.001373626 708.829093 732.458717
    706 0.001416431 708.668029 732.300794
    778 0.001285347 708.506858 732.202044
    731 0.001367989 708.34558 732.151668
    728 0.001373626 708.184194 732.129672
    733 0.001364256 708.0227 732.111826
    715 0.001398601 707.861099 732.077077
    758 0.001319261 707.69939 732.011041
    787 0.001270648 707.537573 731.905279
    704 0.001420455 707.375649 731.752323
    720 0.001388889 707.213616 731.546176
    703 0.001422475 707.051475 731.284686
    777 0.001287001 706.889226 730.97206
    703 0.001422475 706.726869 730.621045
    688 0.001453488 706.564404 730.245362
    734 0.001362398 706.40183 729.858744
    688 0.001453488 706.239148 729.470156
    790 0.001265823 706.076357 729.086316
    747 0.001338688 705.913457 728.708359
    720 0.001388889 705.750448 728.336547
    735 0.001360544 705.587331 727.971558
    738 0.001355014 705.424105 727.617846
    695 0.001438849 705.260769 727.285531
    718 0.001392758 705.097324 726.988789
    718 0.001392758 704.933771 726.743418
    770 0.001298701 704.770108 726.561239
    740 0.001351351 704.606335 726.44576
    701 0.001426534 704.442453 726.389964
    723 0.001383126 704.278461 726.376124
    757 0.001321004 704.11436 726.379232
    720 0.001388889 703.950149 726.37096
    687 0.001455604 703.785828 726.325961
    708 0.001412429 703.621397 726.22717
    695 0.001438849 703.456856 726.072035
    752 0.001329787 703.292205 725.873121
    684 0.001461988 703.127443 725.654153
    767 0.001303781 702.962572 725.441235
    764 0.001308901 702.79759 725.256341
    717 0.0013947 702.632497 725.112588
    709 0.001410437 702.467294 725.014258
    703 0.001422475 702.30198 724.958161
    723 0.001383126 702.136555 724.936288
    699 0.001430615 701.97102 724.937772
    711 0.00140647 701.805374 724.95088
    753 0.001328021 701.639616 724.964593
    736 0.001358696 701.473748 724.970427
    696 0.001436782 701.307768 724.963915
    705 0.00141844 701.141677 724.944009
    722 0.001385042 700.975475 724.91193
    724 0.001381215 700.809161 724.867857
    667 0.00149925 700.642736 724.809391
    717 0.0013947 700.476199 724.730651
    680 0.001470588 700.30955 724.624051
    780 0.001282051 700.142789 724.481941
    709 0.001410437 699.975917 724.300017
    732 0.00136612 699.808932 724.078539
    657 0.00152207 699.641836 723.825045
    780 0.001282051 699.474627 723.554143
    684 0.001461988 699.307306 723.286153
    722 0.001385042 699.139872 723.042503
    673 0.001485884 698.972326 722.841546
    726 0.00137741 698.804668 722.695443
    720 0.001388889 698.636897 722.610078
    668 0.001497006 698.469013 722.586012
    704 0.001420455 698.301016 722.620326
    754 0.00132626 698.132907 722.707813
    741 0.001349528 697.964684 722.841659
    737 0.001356852 697.796349 723.014042
    651 0.001536098 697.6279 723.216137
    744 0.001344086 697.459338 723.438401
    695 0.001438849 697.290662 723.670601
    719 0.001390821 697.121874 723.900421
    715 0.001398601 696.952971 724.112314
    715 0.001398601 696.783955 724.286315
    689 0.001451379 696.614826 724.398579
    688 0.001453488 696.445582 724.425162
    748 0.001336898 696.276225 724.349058
    732 0.00136612 696.106753 724.166625
    684 0.001461988 695.937168 723.891849
    735 0.001360544 695.767469 723.554614
    695 0.001438849 695.597655 723.194369
    722 0.001385042 695.427727 722.851726
    702 0.001424501 695.257684 722.562046
    721 0.001386963 695.087527 722.351443
    736 0.001358696 694.917256 722.235682
    722 0.001385042 694.746869 722.220055
    660 0.001515152 694.576368 722.303007
    708 0.001412429 694.405752 722.472633
    680 0.001470588 694.235021 722.716229
    720 0.001388889 694.064175 723.011566
    696 0.001436782 693.893214 723.334173
    708 0.001412429 693.722138 723.658877
    713 0.001402525 693.550946 723.959055
    703 0.001422475 693.379639 724.210804
    734 0.001362398 693.208217 724.394591
    726 0.00137741 693.036679 724.496548
    738 0.001355014 692.865025 724.509233
    736 0.001358696 692.693255 724.430393
    723 0.001383126 692.52137 724.260451
    725 0.00137931 692.349369 724.002841
    753 0.001328021 692.177251 723.665636
    753 0.001328021 692.005018 723.261169
    796 0.001256281 691.832668 722.811604
    703 0.001422475 691.660202 722.341611
    717 0.0013947 691.48762 721.87877
    658 0.001519757 691.314921 721.44843
    728 0.001373626 691.142106 721.06805
    768 0.001302083 690.969174 720.745786
    720 0.001388889 690.796125 720.476857
    705 0.00141844 690.622959 720.246565
    762 0.001312336 690.449677 720.035317
    728 0.001373626 690.276277 719.827363
    702 0.001424501 690.10276 719.613158
    687 0.001455604 689.929127 719.388734
    721 0.001386963 689.755376 719.153152
    749 0.001335113 689.581507 718.904621
    723 0.001383126 689.407521 718.639634
    757 0.001321004 689.233418 718.352544
    678 0.001474926 689.059197 718.038515
    753 0.001328021 688.884858 717.696991
    712 0.001404494 688.710401 717.335614
    740 0.001351351 688.535826 716.971341
    732 0.00136612 688.361134 716.629188
    775 0.001290323 688.186323 716.339565
    704 0.001420455 688.011395 716.13797
    715 0.001398601 687.836347 716.064652
    781 0.00128041 687.661182 716.164558
    746 0.001340483 687.485898 716.484568
    722 0.001385042 687.310496 717.070548
    739 0.00135318 687.134975 717.960398
    745 0.001342282 686.959335 719.172763
    789 0.001267427 686.783577 720.692141
    733 0.001364256 686.607699 722.453832
    669 0.001494768 686.431703 724.318383
    759 0.001317523 686.255587 726.066997
    732 0.00136612 686.079353 727.423034
    697 0.00143472 685.902999 728.126813
    739 0.00135318 685.726526 728.055621
    736 0.001358696 685.549933 727.302844
    708 0.001412429 685.373221 726.124478
    764 0.001308901 685.19639 724.790314
    732 0.00136612 685.019438 723.465372
    689 0.001451379 684.842367 722.192701
    734 0.001362398 684.665176 720.942563
    737 0.001356852 684.487865 719.68883
    745 0.001342282 684.310434 718.44807
    702 0.001424501 684.132883 717.264986
    719 0.001390821 683.955211 716.177986
    671 0.001490313 683.77742 715.21043
    721 0.001386963 683.599508 714.378239
    713 0.001402525 683.421475 713.705331
    721 0.001386963 683.243322 713.221869
    785 0.001273885 683.065048 712.955051
    711 0.00140647 682.886653 712.920016
    752 0.001329787 682.708138 713.117941
    722 0.001385042 682.529502 713.536095
    627 0.001594896 682.350744 714.146094
    735 0.001360544 682.171866 714.892517
    668 0.001497006 681.992866 715.684007
    764 0.001308901 681.813745 716.39072
    722 0.001385042 681.634502 716.871096
    753 0.001328021 681.455138 717.021056
    683 0.001464129 681.275653 716.829598
    698 0.001432665 681.096046 716.379201
    764 0.001308901 680.916317 715.786536
    714 0.00140056 680.736466 715.132814
    699 0.001430615 680.556494 714.446784
    707 0.001414427 680.376399 713.717544
    712 0.001404494 680.196182 712.934094
    663 0.001508296 680.015843 712.106587
    729 0.001371742 679.835382 711.266786
    700 0.001428571 679.654798 710.448508
    693 0.001443001 679.474092 709.67653
    755 0.001324503 679.293264 708.96682
    683 0.001464129 679.112312 708.333527
    703 0.001422475 678.931239 707.788257
    755 0.001324503 678.750042 707.334443
    664 0.001506024 678.568722 706.959046
    699 0.001430615 678.387279 706.629001
    719 0.001390821 678.205714 706.299159
    703 0.001422475 678.024025 705.922635
    736 0.001358696 677.842212 705.469312
    738 0.001355014 677.660277 704.935929
    699 0.001430615 677.478218 704.34421
    706 0.001416431 677.296035 703.726725
    713 0.001402525 677.113729 703.111142
    746 0.001340483 676.931299 702.509492
    719 0.001390821 676.748746 701.917805
    693 0.001443001 676.566068 701.32272
    714 0.00140056 676.383267 700.708869
    713 0.001402525 676.200341 700.070383
    663 0.001508296 676.017291 699.413575
    735 0.001360544 675.834118 698.755206
    696 0.001436782 675.650819 698.116006
    728 0.001373626 675.467396 697.515565
    706 0.001416431 675.283849 696.967752
    695 0.001438849 675.100177 696.480929
    753 0.001328021 674.916381 696.058679
    685 0.001459854 674.73246 695.699893
    728 0.001373626 674.548413 695.400583
    724 0.001381215 674.364242 695.154234
    715 0.001398601 674.179946 694.953215
    736 0.001358696 673.995525 694.787163
    683 0.001464129 673.810978 694.64142
    675 0.001481481 673.626306 694.496844
    714 0.00140056 673.441509 694.332456
    665 0.001503759 673.256586 694.134012
    702 0.001424501 673.071538 693.895921
    736 0.001358696 672.886364 693.621918
    718 0.001392758 672.701064 693.318141
    716 0.001396648 672.515638 692.989013
    681 0.001468429 672.330087 692.634577
    745 0.001342282 672.144409 692.253561
    723 0.001383126 671.958605 691.84701
    732 0.00136612 671.772675 691.421824
    688 0.001453488 671.586619 690.991041
    729 0.001371742 671.400436 690.571468
    674 0.00148368 671.214127 690.179305
    732 0.00136612 671.027692 689.827832
    718 0.001392758 670.841129 689.525588
    683 0.001464129 670.65444 689.277672
    696 0.001436782 670.467624 689.085821
    680 0.001470588 670.280681 688.950224
    682 0.001466276 670.093612 688.869722
    649 0.001540832 669.906415 688.843667
    701 0.001426534 669.71909 688.872374
    794 0.001259446 669.531639 688.958356
    719 0.001390821 669.34406 689.105342
    731 0.001367989 669.156354 689.316587
    741 0.001349528 668.96852 689.592937
    713 0.001402525 668.780559 689.930407
    714 0.00140056 668.592469 690.320212
    697 0.00143472 668.404252 690.748442
    688 0.001453488 668.215908 691.197115
    704 0.001420455 668.027435 691.644083
    730 0.001369863 667.838834 692.066831
    708 0.001412429 667.650104 692.443555
    704 0.001420455 667.461247 692.756655
    734 0.001362398 667.272261 692.994228
    668 0.001497006 667.083147 693.151779
    664 0.001506024 666.893904 693.232017
    707 0.001414427 666.704533 693.243034
    712 0.001404494 666.515033 693.199162
    749 0.001335113 666.325404 693.11441
    730 0.001369863 666.135646 693.002648
    703 0.001422475 665.945759 692.875212
    722 0.001385042 665.755744 692.739534
    718 0.001392758 665.565599 692.596463
    672 0.001488095 665.375324 692.439732
    717 0.0013947 665.184921 692.253979
    702 0.001424501 664.994388 692.019502
    672 0.001488095 664.803725 691.711982
    683 0.001464129 664.612933 691.315259
    752 0.001329787 664.422011 690.829417
    699 0.001430615 664.23096 690.275647
    678 0.001474926 664.039778 689.689036
    678 0.001474926 663.848467 689.110447
    768 0.001302083 663.657025 688.576017
    673 0.001485884 663.465454 688.11023
    700 0.001428571 663.273752 687.725228
    647 0.001545595 663.08192 687.421524
    708 0.001412429 662.889957 687.19234
    662 0.001510574 662.697864 687.027385
    702 0.001424501 662.50564 686.914031
    665 0.001503759 662.313286 686.841582
    669 0.001494768 662.120801 686.796824
    679 0.001472754 661.928185 686.769189
    698 0.001432665 661.735438 686.746419
    756 0.001322751 661.54256 686.71494
    670 0.001492537 661.349551 686.663079
    700 0.001428571 661.156411 686.575826
    725 0.00137931 660.963139 686.442228
    692 0.001445087 660.769736 686.25739
    712 0.001404494 660.576202 686.025695
    721 0.001386963 660.382536 685.756595
    734 0.001362398 660.188738 685.461944
    724 0.001381215 659.994809 685.152244
    731 0.001367989 659.800748 684.836228
    734 0.001362398 659.606555 684.522568
    689 0.001451379 659.412229 684.219471
    695 0.001438849 659.217772 683.934745
    660 0.001515152 659.023183 683.667457
    762 0.001312336 658.828461 683.407193
    715 0.001398601 658.633607 683.133306
    716 0.001396648 658.43862 682.820237
    671 0.001490313 658.243501 682.448244
    713 0.001402525 658.048249 682.011243
    672 0.001488095 657.852865 681.523401
    656 0.00152439 657.657347 681.015518
    707 0.001414427 657.461697 680.524931
    726 0.00137741 657.265914 680.084444
    723 0.001383126 657.069998 679.717412
    662 0.001510574 656.873948 679.435328
    683 0.001464129 656.677765 679.240395
    697 0.00143472 656.481449 679.128653
    740 0.001351351 656.285 679.092053
    713 0.001402525 656.088416 679.122264
    701 0.001426534 655.8917 679.212562
    690 0.001449275 655.694849 679.36033
    671 0.001490313 655.497865 679.564789
    715 0.001398601 655.300747 679.824853
    705 0.00141844 655.103495 680.133396
    679 0.001472754 654.906109 680.474361
    680 0.001470588 654.708588 680.821132
    669 0.001494768 654.510934 681.140923
    699 0.001430615 654.313145 681.40107
    714 0.00140056 654.115221 681.576642
    704 0.001420455 653.917163 681.653011
    712 0.001404494 653.718971 681.625805
    675 0.001481481 653.520644 681.498527
    673 0.001485884 653.322182 681.281859
    696 0.001436782 653.123585 680.997876
    685 0.001459854 652.924853 680.674801
    679 0.001472754 652.725986 680.346925
    692 0.001445087 652.526984 680.046828
    732 0.00136612 652.327847 679.797947
    728 0.001373626 652.128575 679.610361
    699 0.001430615 651.929167 679.480777
    649 0.001540832 651.729623 679.397507
    722 0.001385042 651.529944 679.346791
    668 0.001497006 651.330129 679.319312
    734 0.001362398 651.130179 679.311591
    698 0.001432665 650.930093 679.323554
    682 0.001466276 650.72987 679.354298
    693 0.001443001 650.529512 679.394965
    643 0.00155521 650.329018 679.431948
    686 0.001457726 650.128387 679.443199
    697 0.00143472 649.92762 679.406214
    667 0.00149925 649.726717 679.301652
    616 0.001623377 649.525677 679.119317
    714 0.00140056 649.3245 678.860756
    678 0.001474926 649.123187 678.539418
    699 0.001430615 648.921737 678.177975
    651 0.001536098 648.720151 677.803195
    707 0.001414427 648.518427 677.442075
    700 0.001428571 648.316567 677.117888
    681 0.001468429 648.114569 676.849001
    708 0.001412429 647.912434 676.647027
    684 0.001461988 647.710162 676.517017
    703 0.001422475 647.507752 676.455537
    673 0.001485884 647.305205 676.451162
    720 0.001388889 647.102521 676.484989
    681 0.001468429 646.899698 676.531917
    679 0.001472754 646.696739 676.563908
    721 0.001386963 646.493641 676.554201
    697 0.00143472 646.290405 676.482184
    687 0.001455604 646.087031 676.336297
    664 0.001506024 645.88352 676.115329
    647 0.001545595 645.67987 675.826265
    709 0.001410437 645.476081 675.480273
    695 0.001438849 645.272155 675.090309
    653 0.001531394 645.06809 674.667493
    713 0.001402525 644.863886 674.221477
    674 0.00148368 644.659544 673.76002
    675 0.001481481 644.455063 673.290584
    706 0.001416431 644.250443 672.820328
    697 0.00143472 644.045685 672.357032
    673 0.001485884 643.840787 671.907393
    687 0.001455604 643.635751 671.477489
    690 0.001449275 643.430575 671.074312
    667 0.00149925 643.22526 670.706128
    701 0.001426534 643.019805 670.38363
    660 0.001515152 642.814212 670.114831
    729 0.001371742 642.608478 669.902883
    674 0.00148368 642.402605 669.738471
    670 0.001492537 642.196593 669.598094
    717 0.0013947 641.99044 669.442992
    709 0.001410437 641.784148 669.230085
    659 0.001517451 641.577716 668.928334
    666 0.001501502 641.371143 668.533561
    653 0.001531394 641.164431 668.067343
    652 0.001533742 640.957578 667.562354
    700 0.001428571 640.750585 667.04796
    722 0.001385042 640.543452 666.54542
    668 0.001497006 640.336178 666.070138
    658 0.001519757 640.128763 665.638023
    708 0.001412429 639.921208 665.267181
    687 0.001455604 639.713512 664.975538
    674 0.00148368 639.505675 664.77591
    623 0.001605136 639.297697 664.673033
    654 0.001529052 639.089579 664.660643
    692 0.001445087 638.881319 664.720923
    704 0.001420455 638.672917 664.824986
    663 0.001508296 638.464375 664.937401
    646 0.001547988 638.255691 665.025229
    652 0.001533742 638.046866 665.067427
    664 0.001506024 637.837899 665.06082
    643 0.00155521 637.62879 665.015742
    687 0.001455604 637.41954 664.948222
    688 0.001453488 637.210148 664.869958
    692 0.001445087 637.000614 664.784382
    655 0.001526718 636.790938 664.684546
    654 0.001529052 636.581119 664.556892
    676 0.00147929 636.371159 664.386992
    646 0.001547988 636.161056 664.168304
    664 0.001506024 635.950811 663.906601
    657 0.00152207 635.740424 663.617244
    653 0.001531394 635.529893 663.315775
    702 0.001424501 635.319221 663.012981
    629 0.001589825 635.108405 662.713915
    683 0.001464129 634.897447 662.424506
    689 0.001451379 634.686346 662.152566
    663 0.001508296 634.475101 661.909566
    665 0.001503759 634.263714 661.709908
    657 0.00152207 634.052184 661.569109
    672 0.001488095 633.84051 661.501398
    651 0.001536098 633.628693 661.519013
    713 0.001402525 633.416732 661.628511
    663 0.001508296 633.204628 661.831367
    640 0.0015625 632.99238 662.121461
    587 0.001703578 632.779989 662.490777
    678 0.001474926 632.567454 662.9324
    695 0.001438849 632.354774 663.447
    658 0.001519757 632.141951 664.034373
    663 0.001508296 631.928984 664.69252
    689 0.001451379 631.715873 665.412895
    676 0.00147929 631.502617 666.178026
    656 0.00152439 631.289217 666.962265
    672 0.001488095 631.075673 667.732948
    705 0.00141844 630.861984 668.455796
    649 0.001540832 630.64815 669.092425
    699 0.001430615 630.434172 669.603464
    685 0.001459854 630.220049 669.951245
    683 0.001464129 630.005781 670.100327
    675 0.001481481 629.791368 670.024151
    702 0.001424501 629.57681 669.716241
    670 0.001492537 629.362107 669.200665
    655 0.001526718 629.147259 668.533816
    653 0.001531394 628.932265 667.786284
    646 0.001547988 628.717126 667.023124
    700 0.001428571 628.501842 666.293684
    681 0.001468429 628.286412 665.631555
    653 0.001531394 628.070836 665.062753
    669 0.001494768 627.855114 664.609665
    695 0.001438849 627.639247 664.290298
    691 0.001447178 627.423234 664.111439
    662 0.001510574 627.207074 664.065035
    692 0.001445087 626.990769 664.124265
    680 0.001470588 626.774317 664.242348
    614 0.001628664 626.557719 664.353152
    656 0.00152439 626.340974 664.382899
    702 0.001424501 626.124083 664.267287
    634 0.001577287 625.907046 663.977322
    715 0.001398601 625.689862 663.529892
    715 0.001398601 625.472531 662.979255
    683 0.001464129 625.255053 662.3906
    675 0.001481481 625.037428 661.818933
    624 0.001602564 624.819656 661.296152
    678 0.001474926 624.601738 660.833433
    648 0.00154321 624.383672 660.424397
    660 0.001515152 624.165458 660.054026
    665 0.001503759 623.947097 659.702122
    639 0.001564945 623.728589 659.351914
    652 0.001533742 623.509934 658.990873
    692 0.001445087 623.29113 658.608569
    705 0.00141844 623.072179 658.194285
    706 0.001416431 622.85308 657.741624
    672 0.001488095 622.633833 657.256281
    716 0.001396648 622.414438 656.760455
    699 0.001430615 622.194895 656.287027
    664 0.001506024 621.975204 655.87077
    627 0.001594896 621.755365 655.538212
    655 0.001526718 621.535377 655.30363
    685 0.001459854 621.315241 655.167255
    626 0.001597444 621.094956 655.116039
    685 0.001459854 620.874523 655.124076
    678 0.001474926 620.653941 655.156
    687 0.001455604 620.43321 655.174361
    636 0.001572327 620.21233 655.150651
    689 0.001451379 619.991301 655.072335
    673 0.001485884 619.770123 654.940796
    646 0.001547988 619.548796 654.757559
    699 0.001430615 619.32732 654.517304
    690 0.001449275 619.105694 654.201753
    622 0.001607717 618.883919 653.793781
    633 0.001579779 618.661995 653.291628
    669 0.001494768 618.43992 652.713398
    612 0.001633987 618.217697 652.092103
    614 0.001628664 617.995323 651.462658
    625 0.0016 617.772799 650.849965
    641 0.001560062 617.550126 650.26381
    673 0.001485884 617.327302 649.703423
    637 0.001569859 617.104328 649.160815
    598 0.001672241 616.881204 648.631633
    678 0.001474926 616.65793 648.11959
    663 0.001508296 616.434505 647.63532
    643 0.00155521 616.21093 647.193603
    637 0.001569859 615.987204 646.80701
    719 0.001390821 615.763328 646.485656
    683 0.001464129 615.539301 646.235019
    666 0.001501502 615.315122 646.056937
    714 0.00140056 615.090793 645.947625
    608 0.001644737 614.866313 645.897682
    687 0.001455604 614.641682 645.88964
    724 0.001381215 614.4169 645.898563
    695 0.001438849 614.191966 645.893762
    647 0.001545595 613.966881 645.845855
    621 0.001610306 613.741644 645.729824
    640 0.0015625 613.516256 645.529847
    701 0.001426534 613.290716 645.238915
    685 0.001459854 613.065024 644.857576
    634 0.001577287 612.839181 644.395534
    637 0.001569859 612.613185 643.873021
    632 0.001582278 612.387038 643.320885
    638 0.001567398 612.160738 642.776005
    696 0.001436782 611.934286 642.27573
    676 0.00147929 611.707682 641.853317
    622 0.001607717 611.480926 641.535777
    613 0.001631321 611.254017 641.341704
    672 0.001488095 611.026955 641.280984
    688 0.001453488 610.799741 641.351489
    684 0.001461988 610.572375 641.537427
    668 0.001497006 610.344855 641.805251
    634 0.001577287 610.117182 642.108469
    653 0.001531394 609.889357 642.399048
    633 0.001579779 609.661378 642.646605
    648 0.00154321 609.433246 642.844201
    687 0.001455604 609.204961 642.990123
    688 0.001453488 608.976522 643.065464
    649 0.001540832 608.74793 643.025035
    656 0.00152439 608.519185 642.815313
    653 0.001531394 608.290286 642.40561
    656 0.00152439 608.061233 641.808883
    673 0.001485884 607.832026 641.074784
    650 0.001538462 607.602666 640.265573
    664 0.001506024 607.373151 639.43685
    616 0.001623377 607.143482 638.625013
    652 0.001533742 606.91366 637.844747
    635 0.001574803 606.683683 637.088397
    653 0.001531394 606.453551 636.33417
    625 0.0016 606.223265 635.558194
    617 0.001620746 605.992825 634.75307
    618 0.001618123 605.76223 633.934979
    690 0.001449275 605.53148 633.140842
    658 0.001519757 605.300576 632.411953
    600 0.001666667 605.069517 631.783002
    615 0.001626016 604.838302 631.277058
    596 0.001677852 604.606933 630.903051
    637 0.001569859 604.375408 630.656734
    654 0.001529052 604.143729 630.519066
    609 0.001642036 603.911894 630.45671
    658 0.001519757 603.679903 630.426666
    659 0.001517451 603.447757 630.384056
    594 0.001683502 603.215455 630.288684
    637 0.001569859 602.982998 630.105513
    601 0.001663894 602.750385 629.805697
    667 0.00149925 602.517616 629.37062
    608 0.001644737 602.284691 628.796951
    656 0.00152439 602.05161 628.10221
    612 0.001633987 601.818373 627.320907
    620 0.001612903 601.58498 626.501822
    597 0.001675042 601.35143 625.686243
    647 0.001545595 601.117724 624.906752
    623 0.001605136 600.883862 624.183207
    627 0.001594896 600.649843 623.522909
    608 0.001644737 600.415667 622.921808
    608 0.001644737 600.181335 622.367322
    618 0.001618123 599.946845 621.845084
    564 0.00177305 599.712199 621.346581
    598 0.001672241 599.477396 620.873774
    643 0.00155521 599.242435 620.436499
    633 0.001579779 599.007318 620.046105
    607 0.001647446 598.772043 619.710524
    606 0.001650165 598.536611 619.431038
    600 0.001666667 598.301021 619.204277
    568 0.001760563 598.065274 619.021903
    583 0.001715266 597.829369 618.87147
    581 0.00172117 597.593306 618.738787
    608 0.001644737 597.357086 618.604612
    658 0.001519757 597.120707 618.44808
    619 0.001615509 596.884171 618.24951
    612 0.001633987 596.647476 617.995196
    593 0.001686341 596.410623 617.682419
    594 0.001683502 596.173612 617.320884
    636 0.001572327 595.936443 616.929682
    579 0.001727116 595.699115 616.529709
    617 0.001620746 595.461629 616.138956
    574 0.00174216 595.223984 615.769502
    627 0.001594896 594.98618 615.429231
    552 0.001811594 594.748218 615.122673
    559 0.001788909 594.510096 614.852965
    617 0.001620746 594.271816 614.621445
    624 0.001602564 594.033376 614.427524
    609 0.001642036 593.794778 614.267958
    587 0.001703578 593.55602 614.137678
    632 0.001582278 593.317102 614.030232
    589 0.001697793 593.078026 613.939684
    615 0.001626016 592.83879 613.859284
    614 0.001628664 592.599394 613.785901
    640 0.0015625 592.359838 613.713482
    607 0.001647446 592.120123 613.637014
    639 0.001564945 591.880248 613.550601
    624 0.001602564 591.640212 613.448241
    636 0.001572327 591.400017 613.323584
    660 0.001515152 591.159662 613.170205
    586 0.001706485 590.919146 612.982069
    630 0.001587302 590.67847 612.754409
    584 0.001712329 590.437634 612.485008
    587 0.001703578 590.196637 612.175131
    620 0.001612903 589.955479 611.830045
    615 0.001626016 589.714161 611.458425
    587 0.001703578 589.472682 611.071102
    583 0.001715266 589.231042 610.679701
    579 0.001727116 588.989242 610.294627
    526 0.001901141 588.74728 609.924661
    594 0.001683502 588.505157 609.575173
    593 0.001686341 588.262873 609.249866
    601 0.001663894 588.020427 608.947558
    597 0.001675042 587.77782 608.665624
    593 0.001686341 587.535052 608.398145
    577 0.001733102 587.292122 608.138793
    563 0.001776199 587.04903 607.881322
    577 0.001733102 586.805777 607.620868
    609 0.001642036 586.562362 607.353732
    607 0.001647446 586.318784 607.0781
    641 0.001560062 586.075045 606.792629
    572 0.001748252 585.831144 606.497073
    607 0.001647446 585.58708 606.192303
    586 0.001706485 585.342855 605.880396
    581 0.00172117 585.098466 605.564389
    592 0.001689189 584.853916 605.247692
    609 0.001642036 584.609203 604.933174
    587 0.001703578 584.364327 604.622637
    554 0.001805054 584.119288 604.316451
    606 0.001650165 583.874087 604.014348
    570 0.001754386 583.628722 603.716286
    592 0.001689189 583.383195 603.423046
    596 0.001677852 583.137504 603.136755
    572 0.001748252 582.891651 602.860866
    592 0.001689189 582.645634 602.599014
    592 0.001689189 582.399453 602.354884
    601 0.001663894 582.15311 602.131294
    600 0.001666667 581.906602 601.929603
    617 0.001620746 581.659931 601.749052
    601 0.001663894 581.413097 601.586704
    554 0.001805054 581.166098 601.436322
    557 0.001795332 580.918936 601.28931
    542 0.001845018 580.67161 601.134663
    560 0.001785714 580.424119 600.961078
    579 0.001727116 580.176464 600.76104
    622 0.001607717 579.928646 600.5295
    591 0.001692047 579.680662 600.26779
    592 0.001689189 579.432515 599.982061
    574 0.00174216 579.184203 599.682628
    633 0.001579779 578.935726 599.381299
    602 0.00166113 578.687084 599.090037
    599 0.001669449 578.438278 598.819106
    604 0.001655629 578.189307 598.575978
    585 0.001709402 577.940171 598.364378
    565 0.001769912 577.690869 598.183134
    580 0.001724138 577.441403 598.026703
    579 0.001727116 577.191771 597.885072
    642 0.001557632 576.941974 597.747312
    588 0.00170068 576.692012 597.605084
    562 0.001779359 576.441884 597.456641
    574 0.00174216 576.191591 597.307481
    638 0.001567398 575.941131 597.164717
    573 0.001745201 575.690506 597.030744
    597 0.001675042 575.439716 596.898069
    555 0.001801802 575.188759 596.748762
    553 0.001808318 574.937636 596.559764
    570 0.001754386 574.686347 596.313766
    622 0.001607717 574.434892 596.008785
    582 0.001718213 574.18327 595.658385
    581 0.00172117 573.931483 595.284928
    553 0.001808318 573.679528 594.909179
    567 0.001763668 573.427407 594.545086
    572 0.001748252 573.17512 594.198271
    625 0.0016 572.922665 593.867967
    605 0.001652893 572.670044 593.548995
    579 0.001727116 572.417256 593.234799
    535 0.001869159 572.164301 592.920919
    568 0.001760563 571.911178 592.606938
    581 0.00172117 571.657889 592.297769
    553 0.001808318 571.404432 592.001458
    584 0.001712329 571.150808 591.727954
    585 0.001709402 570.897016 591.484847
    574 0.00174216 570.643057 591.27667
    547 0.001828154 570.38893 591.10149
    583 0.001715266 570.134635 590.951383
    552 0.001811594 569.880173 590.81163
    592 0.001689189 569.625542 590.66344
    581 0.00172117 569.370744 590.486388
    597 0.001675042 569.115777 590.261687
    573 0.001745201 568.860643 589.976718
    591 0.001692047 568.60534 589.626606
    550 0.001818182 568.349868 589.215316
    603 0.001658375 568.094228 588.751791
    567 0.001763668 567.83842 588.247678
    544 0.001838235 567.582443 587.716051
    588 0.00170068 567.326297 587.173501
    587 0.001703578 567.069983 586.640001
    592 0.001689189 566.813499 586.135411
    582 0.001718213 566.556847 585.676084
    563 0.001776199 566.300025 585.273652
    507 0.001972387 566.043035 584.932839
    554 0.001805054 565.785875 584.653164
    523 0.001912046 565.528546 584.429191
    585 0.001709402 565.271047 584.251572
    549 0.001821494 565.013379 584.10876
    572 0.001748252 564.755541 583.989212
    630 0.001587302 564.497533 583.88317
    536 0.001865672 564.239356 583.784049
    541 0.001848429 563.981008 583.689107
    556 0.001798561 563.722491 583.597548
    585 0.001709402 563.463804 583.508916
    569 0.001757469 563.204946 583.419675
    553 0.001808318 562.945919 583.322806
    553 0.001808318 562.686721 583.208198
    586 0.001706485 562.427352 583.063898
    510 0.001960784 562.167813 582.878151
    593 0.001686341 561.908104 582.642178
    542 0.001845018 561.648223 582.352101
    546 0.001831502 561.388172 582.011736
    586 0.001706485 561.127951 581.632759
    556 0.001798561 560.867558 581.232047
    541 0.001848429 560.606994 580.82721
    550 0.001818182 560.346259 580.433362
    543 0.001841621 560.085352 580.059798
    539 0.001855288 559.824275 579.709734
    568 0.001760563 559.563026 579.379394
    549 0.001821494 559.301605 579.060233
    522 0.001915709 559.040013 578.741195
    583 0.001715266 558.77825 578.414087
    606 0.001650165 558.516314 578.076248
    580 0.001724138 558.254207 577.733079
    515 0.001941748 557.991927 577.393676
    590 0.001694915 557.729476 577.067639
    568 0.001760563 557.466853 576.761168
    553 0.001808318 557.204057 576.475971
    566 0.001766784 556.941089 576.209601
    575 0.00173913 556.677949 575.959233
    548 0.001824818 556.414636 575.719146
    564 0.00177305 556.15115 575.483489
    537 0.001862197 555.887492 575.245822
    566 0.001766784 555.623662 574.999227
    558 0.001792115 555.359658 574.737446
    534 0.001872659 555.095482 574.455824
    537 0.001862197 554.831132 574.152766
    584 0.001712329 554.566609 573.829418
    585 0.001709402 554.301913 573.489587
    566 0.001766784 554.037044 573.138586
    580 0.001724138 553.772002 572.782059
    536 0.001865672 553.506786 572.424254
    532 0.001879699 553.241396 572.066679
    598 0.001672241 552.975833 571.707519
    540 0.001851852 552.710096 571.341226
    609 0.001642036 552.444186 570.959401
    549 0.001821494 552.178101 570.554262
    527 0.001897533 551.911843 570.118693
    563 0.001776199 551.64541 569.649905
    562 0.001779359 551.378803 569.149278
    581 0.00172117 551.112022 568.622797
    613 0.001631321 550.845067 568.079019
    549 0.001821494 550.577937 567.527765
    536 0.001865672 550.310632 566.977062
    585 0.001709402 550.043153 566.432445
    547 0.001828154 549.775499 565.896764
    547 0.001828154 549.507671 565.370631
    530 0.001886792 549.239667 564.85366
    519 0.001926782 548.971489 564.345443
    525 0.001904762 548.703136 563.84571
    558 0.001792115 548.434607 563.354174
    557 0.001795332 548.165903 562.870268
    585 0.001709402 547.897024 562.392734
    571 0.001751313 547.627969 561.919874
    572 0.001748252 547.358739 561.449704
    508 0.001968504 547.089333 560.980681
    542 0.001845018 546.819752 560.51195
    556 0.001798561 546.549995 560.043798
    572 0.001748252 546.280062 559.577413
    535 0.001869159 546.009952 559.114432
    564 0.00177305 545.739667 558.656119
    535 0.001869159 545.469206 558.20274
    530 0.001886792 545.198569 557.753197
    568 0.001760563 544.927755 557.305483
    566 0.001766784 544.656765 556.857436
    567 0.001763668 544.385598 556.408676
    522 0.001915709 544.114255 555.960654
    557 0.001795332 543.842735 555.517167
    541 0.001848429 543.571038 555.082942
    592 0.001689189 543.299165 554.662614
    564 0.00177305 543.027114 554.259348
    542 0.001845018 542.754886 553.874859
    548 0.001824818 542.482482 553.508821
    504 0.001984127 542.2099 553.160586
    494 0.002024291 541.937141 552.828052
    557 0.001795332 541.664204 552.509267
    527 0.001897533 541.39109 552.202277
    559 0.001788909 541.117799 551.905278
    547 0.001828154 540.844329 551.616452
    553 0.001808318 540.570682 551.333704
    560 0.001785714 540.296857 551.054662
    541 0.001848429 540.022855 550.776888
    584 0.001712329 539.748674 550.497898
    555 0.001801802 539.474315 550.215995
    530 0.001886792 539.199778 549.929294
    549 0.001821494 538.925063 549.639335
    509 0.001964637 538.650169 549.346086
    551 0.001814882 538.375097 549.050505
    521 0.001919386 538.099846 548.753498
    596 0.001677852 537.824417 548.455375
    537 0.001862197 537.548808 548.155769
    523 0.001912046 537.273022 547.853832
    547 0.001828154 536.997056 547.548225
    507 0.001972387 536.720911 547.237571
    553 0.001808318 536.444587 546.92072
    565 0.001769912 536.168084 546.597048
    542 0.001845018 535.891402 546.266408
    549 0.001821494 535.61454 545.929334
    516 0.001937984 535.337499 545.587519
    546 0.001831502 535.060278 545.242969
    499 0.002004008 534.782878 544.898025
    565 0.001769912 534.505298 544.555626
    529 0.001890359 534.227538 544.21904
    589 0.001697793 533.949598 543.889994
    521 0.001919386 533.671479 543.570089
    536 0.001865672 533.393179 543.260205
    536 0.001865672 533.114699 542.960694
    521 0.001919386 532.836039 542.671494
    540 0.001851852 532.557198 542.392192
    553 0.001808318 532.278177 542.121709
    552 0.001811594 531.998976 541.86089
    504 0.001984127 531.719594 541.608946
    548 0.001824818 531.440031 541.365995
    534 0.001872659 531.160288 541.132349
    550 0.001818182 530.880363 540.908402
    503 0.001988072 530.600258 540.694263
    525 0.001904762 530.319971 540.490013
    553 0.001808318 530.039504 540.294954
    520 0.001923077 529.758855 540.108169
    534 0.001872659 529.478025 539.928312
    522 0.001915709 529.197014 539.753524
    550 0.001818182 528.915821 539.584876
    543 0.001841621 528.634446 539.420771
    554 0.001805054 528.35289 539.2608
    508 0.001968504 528.071152 539.105317
    538 0.001858736 527.789232 538.954531
    516 0.001937984 527.50713 538.808841
    494 0.002024291 527.224846 538.66859
    524 0.001908397 526.94238 538.534855
    536 0.001865672 526.659732 538.407644
    506 0.001976285 526.376902 538.287838
    529 0.001890359 526.093889 538.175009
    520 0.001923077 525.810693 538.068439
    587 0.001703578 525.527316 537.966646
    500 0.002 525.243755 537.867214
    530 0.001886792 524.960012 537.766418
    521 0.001919386 524.676085 537.658478
    587 0.001703578 524.391976 537.53577
    562 0.001779359 524.107684 537.388757
    509 0.001964637 523.823209 537.210964
    547 0.001828154 523.538551 536.998395
    527 0.001897533 523.253709 536.754183
    542 0.001845018 522.968684 536.486591
    531 0.001883239 522.683475 536.205383
    503 0.001988072 522.398083 535.917761
    510 0.001960784 522.112508 535.627302
    527 0.001897533 521.826748 535.33361
    559 0.001788909 521.540805 535.034808
    530 0.001886792 521.254678 534.730554
    497 0.002012072 520.968367 534.422644
    525 0.001904762 520.681871 534.114454
    527 0.001897533 520.395192 533.809417
    556 0.001798561 520.108328 533.509235
    523 0.001912046 519.82128 533.213637
    516 0.001937984 519.534048 532.920021
    509 0.001964637 519.246631 532.624829
    521 0.001919386 518.959029 532.324328
    535 0.001869159 518.671243 532.015966
    520 0.001923077 518.383271 531.699156
    515 0.001941748 518.095115 531.374898
    554 0.001805054 517.806774 531.045026
    548 0.001824818 517.518248 530.711172
    524 0.001908397 517.229537 530.375093
    575 0.00173913 516.94064 530.038113
    492 0.00203252 516.651558 529.701111
    497 0.002012072 516.362291 529.364618
    539 0.001855288 516.072838 529.028025
    526 0.001901141 515.7832 528.689727
    554 0.001805054 515.493376 528.347519
    573 0.001745201 515.203366 528.000194
    527 0.001897533 514.91317 527.648789
    547 0.001828154 514.622788 527.296725
    511 0.001956947 514.332221 526.948093
    577 0.001733102 514.041467 526.606405
    517 0.001934236 513.750527 526.27317
    543 0.001841621 513.4594 525.948588
    517 0.001934236 513.168087 525.632122
    496 0.002016129 512.876588 525.32375
    543 0.001841621 512.584902 525.024338
    514 0.001945525 512.293029 524.734547
    505 0.001980198 512.00097 524.455123
    527 0.001897533 511.708724 524.1834
    526 0.001901141 511.41629 523.913591
    533 0.001876173 511.12367 523.636276
    508 0.001968504 510.830863 523.340823
    530 0.001886792 510.537868 523.014977
    538 0.001858736 510.244686 522.649455
    547 0.001828154 509.951317 522.240228
    534 0.001872659 509.65776 521.789826
    554 0.001805054 509.364016 521.306568
    519 0.001926782 509.070084 520.802244
    529 0.001890359 508.775964 520.289373
    506 0.001976285 508.481657 519.779554
    549 0.001821494 508.187161 519.282409
    532 0.001879699 507.892478 518.805598
    505 0.001980198 507.597606 518.354783
    511 0.001956947 507.302546 517.933823
    497 0.002012072 507.007298 517.54564
    507 0.001972387 506.711861 517.191205
    540 0.001851852 506.416237 516.870622
    533 0.001876173 506.120423 516.583206
    518 0.001930502 505.824421 516.327582
    510 0.001960784 505.52823 516.102916
    517 0.001934236 505.23185 515.907909
    544 0.001838235 504.935282 515.741943
    530 0.001886792 504.638524 515.604884
    515 0.001941748 504.341577 515.497004
    503 0.001988072 504.044441 515.418377
    527 0.001897533 503.747116 515.367677
    549 0.001821494 503.449602 515.340432
    530 0.001886792 503.151898 515.327302
    511 0.001956947 502.854004 515.313047
    504 0.001984127 502.555921 515.278828
    517 0.001934236 502.257648 515.207256
    499 0.002004008 501.959186 515.089557
    566 0.001766784 501.660533 514.928981
    574 0.00174216 501.361691 514.740349
    579 0.001727116 501.062658 514.543896
    547 0.001828154 500.763435 514.358978
    551 0.001814882 500.464022 514.197725
    508 0.001968504 500.164419 514.062157
    532 0.001879699 499.864625 513.941897
    513 0.001949318 499.564641 513.813212
    491 0.00203666 499.264466 513.643606
    513 0.001949318 498.964101 513.401506
    526 0.001901141 498.663544 513.070061
    482 0.002074689 498.362797 512.65332
    497 0.002012072 498.061859 512.169208
    518 0.001930502 497.76073 511.638226
    533 0.001876173 497.459409 511.076473
    522 0.001915709 497.157898 510.498153
    485 0.002061856 496.856195 509.919366
    484 0.002066116 496.5543 509.359714
    541 0.001848429 496.252214 508.838753
    526 0.001901141 495.949937 508.372862
    494 0.002024291 495.647468 507.972812
    521 0.001919386 495.344807 507.643765
    510 0.001960784 495.041954 507.386718
    540 0.001851852 494.738909 507.198508
    499 0.002004008 494.435673 507.073605
    526 0.001901141 494.132244 507.003853
    523 0.001912046 493.828623 506.979832
    530 0.001886792 493.524809 506.991844
    550 0.001818182 493.220803 507.033347
    457 0.002188184 492.916605 507.101819
    522 0.001915709 492.612214 507.19895
    550 0.001818182 492.307631 507.327159
    508 0.001968504 492.002855 507.484613
    525 0.001904762 491.697885 507.660653
    533 0.001876173 491.392723 507.832427
    556 0.001798561 491.087368 507.965616
    564 0.00177305 490.78182 508.019205
    515 0.001941748 490.476079 507.954293
    510 0.001960784 490.170144 507.7452
    490 0.002040816 489.864016 507.38757
    568 0.001760563 489.557695 506.900803
    501 0.001996008 489.25118 506.319459
    506 0.001976285 488.944471 505.682425
    552 0.001811594 488.637569 505.022591
    498 0.002008032 488.330472 504.365327
    522 0.001915709 488.023182 503.729675
    506 0.001976285 487.715698 503.132192
    499 0.002004008 487.40802 502.586268
    488 0.00204918 487.100147 502.099396
    501 0.001996008 486.792081 501.671508
    516 0.001937984 486.48382 501.292201
    514 0.001945525 486.175364 500.942176
    532 0.001879699 485.866714 500.596079
    529 0.001890359 485.557869 500.228935
    516 0.001937984 485.24883 499.825188
    537 0.001862197 484.939596 499.382011
    527 0.001897533 484.630167 498.91087
    532 0.001879699 484.320543 498.431404
    506 0.001976285 484.010724 497.964569
    520 0.001923077 483.700709 497.526117
    491 0.00203666 483.3905 497.124573
    549 0.001821494 483.080095 496.759914
    519 0.001926782 482.769495 496.424424
    499 0.002004008 482.458699 496.104496
    508 0.001968504 482.147707 495.782526
    494 0.002024291 481.83652 495.440193
    500 0.002 481.525137 495.061698
    531 0.001883239 481.213558 494.637823
    530 0.001886792 480.901784 494.167099
    518 0.001930502 480.589813 493.655657
    493 0.002028398 480.277646 493.111701
    539 0.001855288 479.965283 492.541465
    525 0.001904762 479.652723 491.94721
    460 0.002173913 479.339967 491.327474
    543 0.001841621 479.027015 490.681553
    517 0.001934236 478.713866 490.013011
    533 0.001876173 478.40052 489.331277
    485 0.002061856 478.086977 488.648583
    507 0.001972387 477.773238 487.97763
    520 0.001923077 477.459302 487.326425
    511 0.001956947 477.145168 486.696993
    506 0 476.830838 486.085091
    524 0 0 0
    507 0 0 0
    523 0 0 0
    490 0 0 0
    506 0 0 0
    555 0 0 0
    468 0 0 0
    525 0 0 0
    502 0 0 0
    515 0 0 0
    527 0 0 0
    498 0 0 0
    540 0 0 0
    487 0 0 0
    519 0 0 0
    485 0 0 0
    488 0 0 0
    504 0 0 0
    504 0 0 0
    497 0 0 0
    453 0 0 0
    526 0 0 0
    503 0 0 0
    524 0 0 0
    520 0 0 0
    517 0 0 0
    525 0 0 0
    491 0 0 0
    558 0 0 0
    534 0 0 0
    478 0 0 0
    477 0 0 0
    511 0 0 0
    516 0 0 0
    470 0 0 0
    537 0 0 0
    482 0 0 0
    492 0 0 0
    480 0 0 0
    529 0 0 0
    532 0 0 0
    515 0 0 0
    506 0 0 0
    484 0 0 0
    516 0 0 0
    562 0 0 0
    504 0 0 0
    459 0 0 0
    496 0 0 0
    435 0 0 0
    529 0 0 0
    515 0 0 0
    477 0 0 0
    463 0 0 0
    510 0 0 0
    509 0 0 0
    519 0 0 0
    475 0 0 0
    504 0 0 0
    466 0 0 0
    471 0 0 0
    475 0 0 0
    440 0 0 0
    509 0 0 0
    487 0 0 0
    531 0 0 0
    511 0 0 0
    476 0 0 0
    489 0 0 0
    489 0 0 0
    519 0 0 0
    493 0 0 0
    482 0 0 0
    520 0 0 0
    523 0 0 0
    492 0 0 0
    529 0 0 0
    526 0 0 0
    518 0 0 0
    486 0 0 0
    471 0 0 0
    481 0 0 0
    491 0 0 0
    469 0 0 0
    492 0 0 0
    477 0 0 0
    511 0 0 0
    488 0 0 0
    498 0 0 0
    511 0 0 0
    523 0 0 0
    488 0 0 0
    486 0 0 0
    509 0 0 0
    466 0 0 0
    483 0 0 0
    481 0 0 0
    499 0 0 0
    487 0 0 0
    478 0 0 0
    464 0 0 0
    497 0 0 0
    483 0 0 0
    524 0 0 0
    487 0 0 0
    493 0 0 0
    469 0 0 0
    470 0 0 0
    485 0 0 0
    468 0 0 0
    504 0 0 0
    496 0 0 0
    535 0 0 0
    476 0 0 0
    476 0 0 0
    459 0 0 0
    520 0 0 0
    480 0 0 0
    471 0 0 0
    521 0 0 0
    503 0 0 0
    487 0 0 0
    469 0 0 0
    469 0 0 0
    471 0 0 0
    522 0 0 0
    491 0 0 0
    510 0 0 0
    500 0 0 0
    524 0 0 0
    450 0 0 0
    472 0 0 0
    455 0 0 0
    465 0 0 0
    456 0 0 0
    464 0 0 0
    443 0 0 0
    489 0 0 0
    454 0 0 0
    478 0 0 0
    466 0 0 0
    496 0 0 0
    460 0 0 0
    514 0 0 0
    486 0 0 0
    522 0 0 0
    484 0 0 0
    448 0 0 0
    445 0 0 0
    522 0 0 0
    485 0 0 0
    468 0 0 0
    518 0 0 0
    456 0 0 0
    437 0 0 0
    489 0 0 0
    452 0 0 0
    546 0 0 0
    470 0 0 0
    478 0 0 0
    491 0 0 0
    486 0 0 0
    456 0 0 0
    494 0 0 0
    499 0 0 0
    482 0 0 0
    465 0 0 0
    461 0 0 0
    473 0 0 0
    486 0 0 0
    500 0 0 0
    521 0 0 0
    489 0 0 0
    514 0 0 0
    490 0 0 0
    490 0 0 0
    502 0 0 0
    488 0 0 0
    444 0 0 0
    475 0 0 0
    484 0 0 0
    502 0 0 0
    455 0 0 0
    465 0 0 0
    514 0 0 0
    490 0 0 0
    491 0 0 0
    503 0 0 0
    492 0 0 0
    471 0 0 0
    496 0 0 0
    469 0 0 0
    504 0 0 0
    515 0 0 0
    492 0 0 0
    503 0 0 0
    532 0 0 0
    474 0 0 0
    503 0 0 0
    465 0 0 0
    460 0 0 0
    476 0 0 0
    489 0 0 0
    466 0 0 0
    481 0 0 0
    505 0 0 0
    459 0 0 0
    497 0 0 0
    455 0 0 0
    481 0 0 0
    472 0 0 0
    455 0 0 0
    442 0 0 0
    484 0 0 0
    437 0 0 0
    471 0 0 0
    448 0 0 0
    467 0 0 0
    492 0 0 0
    490 0 0 0
    484 0 0 0
    440 0 0 0
    476 0 0 0
    465 0 0 0
    498 0 0 0
    516 0 0 0
    452 0 0 0
    474 0 0 0
    470 0 0 0
    474 0 0 0
    475 0 0 0
    463 0 0 0
    493 0 0 0
    459 0 0 0
    474 0 0 0
    441 0 0 0
    472 0 0 0
    474 0 0 0
    457 0 0 0
    492 0 0 0
    501 0 0 0
    455 0 0 0
    467 0 0 0
    431 0 0 0
    445 0 0 0
    491 0 0 0
    498 0 0 0
    476 0 0 0
    457 0 0 0
    451 0 0 0
    477 0 0 0
    475 0 0 0
    503 0 0 0
    480 0 0 0
    453 0 0 0
    424 0 0 0
    497 0 0 0
    464 0 0 0
    473 0 0 0
    430 0 0 0
    465 0 0 0
    494 0 0 0
    485 0 0 0
    485 0 0 0
    434 0 0 0
    505 0 0 0
    476 0 0 0
    505 0 0 0
    473 0 0 0
    426 0 0 0
    436 0 0 0
    464 0 0 0
    463 0 0 0
    455 0 0 0
    471 0 0 0
    493 0 0 0
    436 0 0 0
    486 0 0 0
    501 0 0 0
    467 0 0 0
    443 0 0 0
    471 0 0 0
    490 0 0 0
    471 0 0 0
    464 0 0 0
    447 0 0 0
    476 0 0 0
    421 0 0 0
    508 0 0 0
    492 0 0 0
    487 0 0 0
    475 0 0 0
    455 0 0 0
    469 0 0 0
    465 0 0 0
    461 0 0 0
    460 0 0 0
    494 0 0 0
    494 0 0 0
    492 0 0 0
    452 0 0 0
    469 0 0 0
    439 0 0 0
    477 0 0 0
    448 0 0 0
    435 0 0 0
    466 0 0 0
    417 0 0 0
    460 0 0 0
    459 0 0 0
    472 0 0 0
    499 0 0 0
    474 0 0 0
    459 0 0 0
    379 0 0 0
    471 0 0 0
    410 0 0 0
    457 0 0 0
    453 0 0 0
    458 0 0 0
    489 0 0 0
    487 0 0 0
    480 0 0 0
    458 0 0 0
    472 0 0 0
    453 0 0 0
    453 0 0 0
    459 0 0 0
    421 0 0 0
    433 0 0 0
    443 0 0 0
    440 0 0 0
    472 0 0 0
    418 0 0 0
    456 0 0 0
    476 0 0 0
    470 0 0 0
    444 0 0 0
    460 0 0 0
    463 0 0 0
    466 0 0 0
    489 0 0 0
    466 0 0 0
    480 0 0 0
    466 0 0 0
    449 0 0 0
    487 0 0 0
    449 0 0 0
    465 0 0 0
    415 0 0 0
    482 0 0 0
    485 0 0 0
    426 0 0 0
    443 0 0 0
    443 0 0 0
    474 0 0 0
    448 0 0 0
    458 0 0 0
    474 0 0 0
    480 0 0 0
    483 0 0 0
    454 0 0 0
    453 0 0 0
    435 0 0 0
    438 0 0 0
    453 0 0 0
    399 0 0 0
    456 0 0 0
    494 0 0 0
    458 0 0 0
    422 0 0 0
    435 0 0 0
    439 0 0 0
    474 0 0 0
    433 0 0 0
    494 0 0 0
    423 0 0 0
    468 0 0 0
    468 0 0 0
    458 0 0 0
    458 0 0 0
    427 0 0 0
    435 0 0 0
    461 0 0 0
    475 0 0 0
    454 0 0 0
    441 0 0 0
    503 0 0 0
    455 0 0 0
    472 0 0 0
    464 0 0 0
    490 0 0 0
    485 0 0 0
    438 0 0 0
    422 0 0 0
    427 0 0 0
    480 0 0 0
    431 0 0 0
    438 0 0 0
    440 0 0 0
    411 0 0 0
    448 0 0 0
    474 0 0 0
    463 0 0 0
    451 0 0 0
    461 0 0 0
    443 0 0 0
    463 0 0 0
    467 0 0 0
    464 0 0 0
    459 0 0 0
    454 0 0 0
    467 0 0 0
    461 0 0 0
    477 0 0 0
    468 0 0 0
    468 0 0 0
    456 0 0 0
    427 0 0 0
    469 0 0 0
    473 0 0 0
    503 0 0 0
    471 0 0 0
    425 0 0 0
    438 0 0 0
    424 0 0 0
    448 0 0 0
    444 0 0 0
    442 0 0 0
    459 0 0 0
    424 0 0 0
    452 0 0 0
    458 0 0 0
    418 0 0 0
    414 0 0 0
    420 0 0 0
    427 0 0 0
    463 0 0 0
    484 0 0 0
    438 0 0 0
    444 0 0 0
    475 0 0 0
    411 0 0 0
    455 0 0 0
    386 0 0 0
    470 0 0 0
    437 0 0 0
    454 0 0 0
    459 0 0 0
    497 0 0 0
    471 0 0 0
    425 0 0 0
    461 0 0 0
    419 0 0 0
    431 0 0 0
    460 0 0 0
    459 0 0 0
    400 0 0 0
    440 0 0 0
    426 0 0 0
    465 0 0 0
    474 0 0 0
    476 0 0 0
    421 0 0 0
    480 0 0 0
    419 0 0 0
    448 0 0 0
    430 0 0 0
    437 0 0 0
    431 0 0 0
    458 0 0 0
    461 0 0 0
    450 0 0 0
    414 0 0 0
    411 0 0 0
    414 0 0 0
    426 0 0 0
    414 0 0 0
    427 0 0 0
    433 0 0 0
    418 0 0 0
    424 0 0 0
    436 0 0 0
    430 0 0 0
    476 0 0 0
    417 0 0 0
    455 0 0 0
    483 0 0 0
    409 0 0 0
    477 0 0 0
    433 0 0 0
    421 0 0 0
    439 0 0 0
    407 0 0 0
    459 0 0 0
    405 0 0 0
    456 0 0 0
    428 0 0 0
    403 0 0 0
    417 0 0 0
    470 0 0 0
    439 0 0 0
    465 0 0 0
    438 0 0 0
    431 0 0 0
    426 0 0 0
    407 0 0 0
    454 0 0 0
    444 0 0 0
    409 0 0 0
    416 0 0 0
    440 0 0 0
    445 0 0 0
    423 0 0 0
    436 0 0 0
    399 0 0 0
    474 0 0 0
    453 0 0 0
    440 0 0 0
    421 0 0 0
    469 0 0 0
    468 0 0 0
    414 0 0 0
    463 0 0 0
    441 0 0 0
    468 0 0 0
    421 0 0 0
    430 0 0 0
    499 0 0 0
    408 0 0 0
    407 0 0 0
    450 0 0 0
    395 0 0 0
    436 0 0 0
    453 0 0 0
    418 0 0 0
    452 0 0 0
    467 0 0 0
    501 0 0 0
    408 0 0 0
    401 0 0 0
    425 0 0 0
    456 0 0 0
    426 0 0 0
    437 0 0 0
    452 0 0 0
    427 0 0 0
    456 0 0 0
    404 0 0 0
    454 0 0 0
    423 0 0 0
    405 0 0 0
    434 0 0 0
    424 0 0 0
    439 0 0 0
    435 0 0 0
    442 0 0 0
    415 0 0 0
    427 0 0 0
    444 0 0 0
    425 0 0 0
    447 0 0 0
    451 0 0 0
    418 0 0 0
    453 0 0 0
    441 0 0 0
    423 0 0 0
    395 0 0 0
    428 0 0 0
    414 0 0 0
    423 0 0 0
    453 0 0 0
    409 0 0 0
    405 0 0 0
    430 0 0 0
    368 0 0 0
    419 0 0 0
    422 0 0 0
    419 0 0 0
    418 0 0 0
    425 0 0 0
    425 0 0 0
    443 0 0 0
    444 0 0 0
    440 0 0 0
    441 0 0 0
    412 0 0 0
    430 0 0 0
    417 0 0 0
    424 0 0 0
    415 0 0 0
    395 0 0 0
    449 0 0 0
    408 0 0 0
    426 0 0 0
    406 0 0 0
    430 0 0 0
    452 0 0 0
    457 0 0 0
    449 0 0 0
    431 0 0 0
    426 0 0 0
    444 0 0 0
    440 0 0 0
    418 0 0 0
    403 0 0 0
    393 0 0 0
    410 0 0 0
    431 0 0 0
    444 0 0 0
    377 0 0 0
    421 0 0 0
    428 0 0 0
    407 0 0 0
    424 0 0 0
    417 0 0 0
    420 0 0 0
    440 0 0 0
    436 0 0 0
    452 0 0 0
    444 0 0 0
    424 0 0 0
    418 0 0 0
    443 0 0 0
    461 0 0 0
    431 0 0 0
    382 0 0 0
    419 0 0 0
    410 0 0 0
    445 0 0 0
    434 0 0 0
    460 0 0 0
    395 0 0 0
    436 0 0 0
    405 0 0 0
    406 0 0 0
    422 0 0 0
    403 0 0 0
    426 0 0 0
    430 0 0 0
    418 0 0 0
    416 0 0 0
    427 0 0 0
    419 0 0 0
    440 0 0 0
    415 0 0 0
    414 0 0 0
    403 0 0 0
    431 0 0 0
    424 0 0 0
    421 0 0 0
    408 0 0 0
    416 0 0 0
    375 0 0 0
    457 0 0 0
    426 0 0 0
    395 0 0 0
    405 0 0 0
    431 0 0 0
    428 0 0 0
    373 0 0 0
    407 0 0 0
    406 0 0 0
    435 0 0 0
    401 0 0 0
    439 0 0 0
    439 0 0 0
    499 0 0 0
    385 0 0 0
    387 0 0 0
    409 0 0 0
    412 0 0 0
    408 0 0 0
    418 0 0 0
    402 0 0 0
    422 0 0 0
    431 0 0 0
    407 0 0 0
    434 0 0 0
    403 0 0 0
    393 0 0 0
    435 0 0 0
    430 0 0 0
    433 0 0 0
    408 0 0 0
    424 0 0 0
    421 0 0 0
    406 0 0 0
    411 0 0 0
    414 0 0 0
    411 0 0 0
    410 0 0 0
    386 0 0 0
    399 0 0 0
    442 0 0 0
    408 0 0 0
    448 0 0 0
    414 0 0 0
    415 0 0 0
    437 0 0 0
    388 0 0 0
    365 0 0 0
    417 0 0 0
    407 0 0 0
    403 0 0 0
    406 0 0 0
    417 0 0 0
    404 0 0 0
    412 0 0 0
    428 0 0 0
    426 0 0 0
    445 0 0 0
    395 0 0 0
    426 0 0 0
    426 0 0 0
    421 0 0 0
    411 0 0 0
    391 0 0 0
    430 0 0 0
    418 0 0 0
    422 0 0 0
    420 0 0 0
    416 0 0 0
    431 0 0 0
    376 0 0 0
    421 0 0 0
    414 0 0 0
    404 0 0 0
    426 0 0 0
    404 0 0 0
    397 0 0 0
    421 0 0 0
    458 0 0 0
    375 0 0 0
    401 0 0 0
    427 0 0 0
    399 0 0 0
    430 0 0 0
    418 0 0 0
    425 0 0 0
    377 0 0 0
    415 0 0 0
    436 0 0 0
    436 0 0 0
    428 0 0 0
    417 0 0 0
    404 0 0 0
    374 0 0 0
    433 0 0 0
    389 0 0 0
    416 0 0 0
    408 0 0 0
    388 0 0 0
    422 0 0 0
    409 0 0 0
    369 0 0 0
    376 0 0 0
    442 0 0 0
    368 0 0 0
    437 0 0 0
    389 0 0 0
    368 0 0 0
    397 0 0 0
    417 0 0 0
    412 0 0 0
    428 0 0 0
    401 0 0 0
    364 0 0 0
    386 0 0 0
    402 0 0 0
    401 0 0 0
    408 0 0 0
    378 0 0 0
    447 0 0 0
    425 0 0 0
    409 0 0 0
    395 0 0 0
    402 0 0 0
    395 0 0 0
    411 0 0 0
    404 0 0 0
    403 0 0 0
    417 0 0 0
    403 0 0 0
    388 0 0 0
    381 0 0 0
    384 0 0 0
    400 0 0 0
    387 0 0 0
    381 0 0 0
    424 0 0 0
    411 0 0 0
    395 0 0 0
    442 0 0 0
    456 0 0 0
    411 0 0 0
    415 0 0 0
    382 0 0 0
    406 0 0 0
    404 0 0 0
    370 0 0 0
    353 0 0 0
    384 0 0 0
    406 0 0 0
    389 0 0 0
    421 0 0 0
    421 0 0 0
    356 0 0 0
    377 0 0 0
    424 0 0 0
    387 0 0 0
    393 0 0 0
    371 0 0 0
    378 0 0 0
    373 0 0 0
    416 0 0 0
    488 0 0 0
    377 0 0 0
    406 0 0 0
    433 0 0 0
    412 0 0 0
    367 0 0 0
    384 0 0 0
    421 0 0 0
    401 0 0 0
    415 0 0 0
    384 0 0 0
    377 0 0 0
    374 0 0 0
    454 0 0 0
    374 0 0 0
    400 0 0 0
    391 0 0 0
    376 0 0 0
    411 0 0 0
    393 0 0 0
    393 0 0 0
    411 0 0 0
    404 0 0 0
    357 0 0 0
    440 0 0 0
    382 0 0 0
    406 0 0 0
    392 0 0 0
    419 0 0 0
    385 0 0 0
    371 0 0 0
    407 0 0 0
    422 0 0 0
    364 0 0 0
    412 0 0 0
    410 0 0 0
    398 0 0 0
    379 0 0 0
    406 0 0 0
    406 0 0 0
    431 0 0 0
    427 0 0 0
    411 0 0 0
    346 0 0 0
    397 0 0 0
    414 0 0 0
    383 0 0 0
    346 0 0 0
    391 0 0 0
    371 0 0 0
    342 0 0 0
    412 0 0 0
    389 0 0 0
    419 0 0 0
    409 0 0 0
    383 0 0 0
    408 0 0 0
    350 0 0 0
    404 0 0 0
    388 0 0 0
    391 0 0 0
    387 0 0 0
    375 0 0 0
    397 0 0 0
    348 0 0 0
    391 0 0 0
    389 0 0 0
    383 0 0 0
    417 0 0 0
    383 0 0 0
    375 0 0 0
    346 0 0 0
    359 0 0 0
    417 0 0 0
    377 0 0 0
    353 0 0 0
    383 0 0 0
    348 0 0 0
    391 0 0 0
    412 0 0 0
    393 0 0 0
    388 0 0 0
    364 0 0 0
    417 0 0 0
    400 0 0 0
    403 0 0 0
    361 0 0 0
    386 0 0 0
    416 0 0 0
    352 0 0 0
    350 0 0 0
    367 0 0 0
    414 0 0 0
    400 0 0 0
    357 0 0 0
    353 0 0 0
    364 0 0 0
    358 0 0 0
    399 0 0 0
    375 0 0 0
    400 0 0 0
    377 0 0 0
    432 0 0 0
    383 0 0 0
    382 0 0 0
    369 0 0 0
    405 0 0 0
    372 0 0 0
    399 0 0 0
    362 0 0 0
    375 0 0 0
    383 0 0 0
    428 0 0 0
    349 0 0 0
    373 0 0 0
    399 0 0 0
    403 0 0 0
    401 0 0 0
    366 0 0 0
    402 0 0 0
    415 0 0 0
    370 0 0 0
    374 0 0 0
    377 0 0 0
    366 0 0 0
    383 0 0 0
    373 0 0 0
    395 0 0 0
    357 0 0 0
    414 0 0 0
    391 0 0 0
    398 0 0 0
    376 0 0 0
    443 0 0 0
    399 0 0 0
    398 0 0 0
    386 0 0 0
    400 0 0 0
    355 0 0 0
    362 0 0 0
    375 0 0 0
    353 0 0 0
    366 0 0 0
    370 0 0 0
    343 0 0 0
    386 0 0 0
    406 0 0 0
    361 0 0 0
    386 0 0 0
    391 0 0 0
    364 0 0 0
    385 0 0 0
    379 0 0 0
    389 0 0 0
    361 0 0 0
    406 0 0 0
    370 0 0 0
    392 0 0 0
    408 0 0 0
    352 0 0 0
    369 0 0 0
    384 0 0 0
    376 0 0 0
    385 0 0 0
    403 0 0 0
    374 0 0 0
    346 0 0 0
    404 0 0 0
    388 0 0 0
    383 0 0 0
    402 0 0 0
    401 0 0 0
    385 0 0 0
    386 0 0 0
    424 0 0 0
    383 0 0 0
    376 0 0 0
    393 0 0 0
    401 0 0 0
    373 0 0 0
    410 0 0 0
    377 0 0 0
    357 0 0 0
    403 0 0 0
    352 0 0 0
    411 0 0 0
    378 0 0 0
    391 0 0 0
    360 0 0 0
    372 0 0 0
    394 0 0 0
    386 0 0 0
    352 0 0 0
    400 0 0 0
    382 0 0 0
    369 0 0 0
    404 0 0 0
    377 0 0 0
    399 0 0 0
    348 0 0 0
    381 0 0 0
    436 0 0 0
    394 0 0 0
    387 0 0 0
    370 0 0 0
    348 0 0 0
    368 0 0 0
    360 0 0 0
    374 0 0 0
    375 0 0 0
    377 0 0 0
    372 0 0 0
    389 0 0 0
    401 0 0 0
    375 0 0 0
    422 0 0 0
    374 0 0 0
    339 0 0 0
    383 0 0 0
    406 0 0 0
    362 0 0 0
    368 0 0 0
    333 0 0 0
    379 0 0 0
    382 0 0 0
    354 0 0 0
    356 0 0 0
    357 0 0 0
    378 0 0 0
    382 0 0 0
    390 0 0 0
    368 0 0 0
    362 0 0 0
    390 0 0 0
    373 0 0 0
    376 0 0 0
    361 0 0 0
    397 0 0 0
    378 0 0 0
    378 0 0 0
    389 0 0 0
    394 0 0 0
    349 0 0 0
    374 0 0 0
    317 0 0 0
    399 0 0 0
    400 0 0 0
    392 0 0 0
    379 0 0 0
    319 0 0 0
    378 0 0 0
    384 0 0 0
    408 0 0 0
    367 0 0 0
    373 0 0 0
    369 0 0 0
    397 0 0 0
    352 0 0 0
    357 0 0 0
    349 0 0 0
    365 0 0 0
    369 0 0 0
    385 0 0 0
    351 0 0 0
    373 0 0 0
    398 0 0 0
    391 0 0 0
    371 0 0 0
    388 0 0 0
    375 0 0 0
    350 0 0 0
    366 0 0 0
    395 0 0 0
    388 0 0 0
    360 0 0 0
    337 0 0 0
    366 0 0 0
    357 0 0 0
    375 0 0 0
    367 0 0 0
    362 0 0 0
    377 0 0 0
    376 0 0 0
    371 0 0 0
    385 0 0 0
    354 0 0 0
    371 0 0 0
    352 0 0 0
    388 0 0 0
    398 0 0 0
    400 0 0 0
    397 0 0 0
    369 0 0 0
    381 0 0 0
    345 0 0 0
    371 0 0 0
    381 0 0 0
    383 0 0 0
    409 0 0 0
    345 0 0 0
    384 0 0 0
    389 0 0 0
    398 0 0 0
    372 0 0 0
    371 0 0 0
    388 0 0 0
    383 0 0 0
    381 0 0 0
    387 0 0 0
    388 0 0 0
    388 0 0 0
    369 0 0 0
    364 0 0 0
    389 0 0 0
    360 0 0 0
    403 0 0 0
    354 0 0 0
    381 0 0 0
    381 0 0 0
    357 0 0 0
    364 0 0 0
    359 0 0 0
    375 0 0 0
    339 0 0 0
    371 0 0 0
    357 0 0 0
    406 0 0 0
    389 0 0 0
    378 0 0 0
    395 0 0 0
    354 0 0 0
    377 0 0 0
    339 0 0 0
    336 0 0 0
    376 0 0 0
    365 0 0 0
    376 0 0 0
    382 0 0 0
    379 0 0 0
    377 0 0 0
    373 0 0 0
    364 0 0 0
    375 0 0 0
    381 0 0 0
    342 0 0 0
    371 0 0 0
    344 0 0 0
    391 0 0 0
    371 0 0 0
    390 0 0 0
    352 0 0 0
    365 0 0 0
    361 0 0 0
    350 0 0 0
    321 0 0 0
    357 0 0 0
    371 0 0 0
    374 0 0 0
    410 0 0 0
    351 0 0 0
    367 0 0 0
    369 0 0 0
    343 0 0 0
    342 0 0 0
    362 0 0 0
    361 0 0 0
    370 0 0 0
    407 0 0 0
    382 0 0 0
    335 0 0 0
    360 0 0 0
    335 0 0 0
    425 0 0 0
    366 0 0 0
    379 0 0 0
    348 0 0 0
    391 0 0 0
    389 0 0 0
    362 0 0 0
    397 0 0 0
_pd_calc_method     "Rietveld Refinement"
_pd_proc_info_data_reduction     ?
_pd_proc_info_datetime     2024-10-21T11:21
_pd_proc_ls_background_function
;
Background function: "chebyschev-1" function with 4 terms:
    871.1(20), -360.1(18), 11.3(15), -45.5(16),
  Background peak parameters: pos, int, sig, gam:
    11.611(13), 6.24(5)e5, 7.58(9)e4, 0.100,
;
_pd_proc_ls_pref_orient_corr
;
Simple spherical harmonic correction Order = 2
    Coefficients:  0:0:C(2,0) = 0.103(29); 0:0:C(2,2) = -0.018(21);
;
_pd_proc_ls_prof_R_factor     0.02862
_pd_proc_ls_prof_wR_factor     0.03637
_pd_proc_ls_prof_wR_expected     0.02901
_pd_proc_ls_profile_function
;
Finger-Cox-Jephcoat function parameters U, V, W, X, Y, SH/L:
  peak variance(Gauss) = Utan(Th)^2^+Vtan(Th)+W:
  peak HW(Lorentz) = X/cos(Th)+Ytan(Th); SH/L = S/L+H/L
  U, V, W in (centideg)^2^, X & Y in centideg
    25.531, 9.905, 0.000, 1.091, 3.951, 0.034,
;
_pd_proc_ls_special_details     ?
_pd_proc_number_of_points     5864
_pd_spec_mount_mode     transmission
_pd_spec_mounting     'glass capillary'
_pd_spec_shape     cylinder
_pd_spec_size_axial     12
_pd_spec_size_equat     0.7
_pd_spec_size_thick     0.7
loop_
    _atom_site_type_symbol
    _atom_site_label
    _atom_site_fract_x
    _atom_site_fract_y
    _atom_site_fract_z
    _atom_site_U_iso_or_equiv
    _atom_site_adp_type
    _atom_site_occupancy
    _atom_site_site_symmetry_multiplicity
    O O1 0.7170(5) 0.3108(13) 1.26983 0.055(8) Uiso 1.0000 4
    O O2 0.5094(5) 0.313(3) 0.331(4) 0.029(9) Uiso 1.0000 4
    O O3 0.7017(6) 0.5418(13) 1.292(8) 0.055(8) Uiso 1.0000 4
    N N4 0.6773(5) 0.393(2)   0.994(5) 0.055(8) Uiso 1.0000 4
    N N5 0.4935(5) 0.278(3)   0.760(5) 0.029(9) Uiso 1.0000 4
    N N6 0.4756(7) 0.052(3)   1.089(7) 0.055(10) Uiso 1.0000 4
    N N7 0.8163(6) 0.5927(17) 1.337(8) 0.033(9) Uiso 1.0000 4
    C C8 0.6206(3) 0.4434(17) 0.780(5) 0.027(8) Uiso 1.0000 4
    C C9 0.6556(6) 0.500(2)   0.869(8) 0.055(8) Uiso 1.0000 4
    C C10 0.5512(3) 0.3708(19) 0.659(5) 0.027(8) Uiso 1.0000 4
    C C11 0.6038(4) 0.502(3)   0.563(5) 0.027(8) Uiso 1.0000 4
    C C12 0.6023(5) 0.347(4) 0.933(6) 0.027(8) Uiso 1.0000 4
    C C13 0.5696(3) 0.467(2)   0.504(5) 0.027(8) Uiso 1.0000 4
    C C14 0.5681(5) 0.311(3) 0.875(6) 0.027(8) Uiso 1.0000 4
    C C15 0.5163(4) 0.318(3) 0.568(4) 0.029(9) Uiso 1.0000 4
    C C16 0.4613(4) 0.207(2)   0.725(6) 0.055(10) Uiso 1.0000 4
    C C17 0.4533(7) 0.091(3) 0.889(8) 0.055(10) Uiso 1.0000 4
    C C18 0.4383(9) 0.246(4) 0.523(9) 0.055(10) Uiso 1.0000 4
    C C19 0.6981(5) 0.4247(11) 1.198(5) 0.055(8) Uiso 1.0000 4
    C C20 0.7430(4) 0.335(2)   1.474(4) 0.055(8) Uiso 1.0000 4
    C C21 0.4222(8) 0.017(3) 0.844(9) 0.055(10) Uiso 1.0000 4
    C C22 0.7750(5) 0.4006(19) 1.352(8) 0.033(9) Uiso 1.0000 4
    C C23 0.4077(7) 0.169(4) 0.483(8) 0.055(10) Uiso 1.0000 4
    C C24 0.3997(8) 0.056(4) 0.643(8) 0.055(10) Uiso 1.0000 4
    C C25 0.7929(8) 0.335(3)   1.149(7) 0.033(9) Uiso 1.0000 4
    C C26 0.7880(8) 0.529(2)   1.439(7) 0.033(9) Uiso 1.0000 4
    C C27 0.8221(8) 0.398(3) 1.040(9) 0.033(9) Uiso 1.0000 4
    C C28 0.8329(6) 0.526(2)   1.140(7) 0.033(9) Uiso 1.0000 4
    H H29 0.67008 0.54448 0.69050 0.0713 Uiso 1.0000 4
    H H30 0.65046 0.58991 1.01441 0.0713 Uiso 1.0000 4
    H H31 0.62060 0.54691 0.39817 0.0356 Uiso 1.0000 4
    H H32 0.61567 0.29902 1.10662 0.0356 Uiso 1.0000 4
    H H33 0.55888 0.51030 0.32747 0.0356 Uiso 1.0000 4
    H H34 0.55238 0.26635 1.04151 0.0356 Uiso 1.0000 4
    H H35 0.67159 0.28737 0.92867 0.0713 Uiso 1.0000 4
    H H36 0.50674 0.20423 0.89818 0.0372 Uiso 1.0000 4
    H H37 0.45017 0.32241 0.38325 0.0721 Uiso 1.0000 4
    H H38 0.74850 0.23110 1.55041 0.0713 Uiso 1.0000 4
    H H39 0.73009 0.39869 1.62195 0.0713 Uiso 1.0000 4
    H H40 0.41682 -0.08211 0.94296 0.0721 Uiso 1.0000 4
    H H41 0.39034 0.23483 0.36479 0.0721 Uiso 1.0000 4
    H H42 0.37377 0.02234 0.63785 0.0721 Uiso 1.0000 4
    H H43 0.78356 0.22806 1.07112 0.0432 Uiso 1.0000 4
    H H44 0.47309 -0.06399 1.12476 0.0721 Uiso 1.0000 4
    H H45 0.46876 0.11006 1.27176 0.0721 Uiso 1.0000 4
    H H46 0.77066 0.58946 1.57984 0.0432 Uiso 1.0000 4
    H H47 0.83386 0.33515 0.89816 0.0432 Uiso 1.0000 4
    H H48 0.85627 0.56225 1.10069 0.0432 Uiso 1.0000 4
_geom_special_details     ?
loop_
    _geom_bond_atom_site_label_1
    _geom_bond_atom_site_label_2
    _geom_bond_site_symmetry_1
    _geom_bond_site_symmetry_2
    _geom_bond_distance
    _geom_bond_publ_flag
    O1 C19 1_555 1_555 1.345(3)   no
    O1 C20 1_555 1_555 1.453(3)   no
    O2 C15 1_555 1_555 1.229(3)   no
    O3 C19 1_555 1_555 1.213(2)   n
    N4 C9 1_555 1_555 1.454(2)   no
    N4 C19 1_555 1_555 1.337(3)   n
    N4 H35 1_555 1_555 1.08(2)   no
    N5 C15 1_555 1_555 1.361(4) no
    N5 C16 1_555 1_555 1.416(3)   n
    N5 H36 1_555 1_555 1.11(3)   no
    N6 C17 1_555 1_555 1.376(4) n
    N6 H44 1_555 1_555 1.11(2)   no
    N6 H45 1_555 1_555 1.11(4) n
    N7 C26 1_555 1_555 1.342(3)   no
    N7 C28 1_555 1_555 1.340(3) n
    C8 C9 1_555 1_555 1.511(3)   no
    C8 C11 1_555 1_555 1.386(2)   n
    C8 C12 1_555 1_555 1.386(2)   n
    C9 N4 1_555 1_555 1.454(2)   n
    C9 C8 1_555 1_555 1.511(3)   n
    C9 H29 1_555 1_555 1.14(4) n
    C9 H30 1_555 1_555 1.14(4) n
    C10 C13 1_555 1_555 1.389(2)   no
    C10 C14 1_555 1_555 1.390(2)   no
    C10 C15 1_555 1_555 1.498(3)   no
    C11 C8 1_555 1_555 1.386(2)   no
    C11 C13 1_555 1_555 1.384(2)   no
    C11 H31 1_555 1_555 1.14(2)   no
    C12 C8 1_555 1_555 1.386(2)   no
    C12 C14 1_555 1_555 1.385(2)   no
    C12 H32 1_555 1_555 1.110(17) no
    C13 C10 1_555 1_555 1.389(2)   no
    C13 C11 1_555 1_555 1.384(2)   no
    C13 H33 1_555 1_555 1.065(18) no
    C14 C10 1_555 1_555 1.390(2)   no
    C14 C12 1_555 1_555 1.385(2)   no
    C14 H34 1_555 1_555 1.12(2)   no
    C15 O2 1_555 1_555 1.229(3)   no
    C15 N5 1_555 1_555 1.361(4) no
    C15 C10 1_555 1_555 1.498(3)   no
    C16 N5 1_555 1_555 1.416(3)   no
    C16 C17 1_555 1_555 1.4050(16) no
    C16 C18 1_555 1_555 1.395(2)   no
    C17 N6 1_555 1_555 1.376(4) no
    C17 C16 1_555 1_555 1.4050(16) no
    C17 C21 1_555 1_555 1.399(3)   no
    C18 C16 1_555 1_555 1.395(2)   no
    C18 C23 1_555 1_555 1.387(2)   no
    C18 H37 1_555 1_555 1.11(3)   no
    C19 O1 1_555 1_555 1.345(3)   no
    C19 O3 1_555 1_555 1.213(2)   no
    C19 N4 1_555 1_555 1.337(3)   no
    C20 O1 1_555 1_555 1.453(3)   no
    C20 C22 1_555 1_555 1.503(3)   no
    C20 H38 1_555 1_555 1.076(19) no
    C20 H39 1_555 1_555 1.08(2)   no
    C21 C17 1_555 1_555 1.399(3)   no
    C21 C24 1_555 1_555 1.383(2)   no
    C21 H40 1_555 1_555 1.081(19) no
    C22 C20 1_555 1_555 1.503(3)   no
    C22 C25 1_555 1_555 1.382(3)   no
    C22 C26 1_555 1_555 1.382(3)   no
    C23 C18 1_555 1_555 1.387(2)   no
    C23 C24 1_555 1_555 1.376(3)   no
    C23 H41 1_555 1_555 1.09(3)   no
    C24 C21 1_555 1_555 1.383(2)   no
    C24 C23 1_555 1_555 1.376(3)   no
    C24 H42 1_555 1_555 1.042(19) no
    C25 C22 1_555 1_555 1.382(3)   no
    C25 C27 1_555 1_555 1.382(2)   no
    C25 H43 1_555 1_555 1.140(15) no
    C26 N7 1_555 1_555 1.342(3)   no
    C26 C22 1_555 1_555 1.382(3)   no
    C26 H46 1_555 1_555 1.13(3)   no
    C27 C25 1_555 1_555 1.382(2)   no
    C27 C28 1_555 1_555 1.373(3) no
    C27 H47 1_555 1_555 1.04(3)   no
    C28 N7 1_555 1_555 1.340(3) no
    C28 C27 1_555 1_555 1.373(3) no
    C28 H48 1_555 1_555 0.977(17) no
    H29 C9 1_555 1_555 1.14(4) no
    H30 C9 1_555 1_555 1.14(4) no
    H31 C11 1_555 1_555 1.14(2)   no
    H32 C12 1_555 1_555 1.110(17) no
    H33 C13 1_555 1_555 1.065(18) no
    H34 C14 1_555 1_555 1.12(2)   no
    H35 N4 1_555 1_555 1.08(2)   no
    H36 N5 1_555 1_555 1.11(3)   no
    H37 C18 1_555 1_555 1.11(3)   no
    H38 C20 1_555 1_555 1.076(19) no
    H39 C20 1_555 1_555 1.08(2)   no
    H40 C21 1_555 1_555 1.081(19) no
    H41 C23 1_555 1_555 1.09(3)   no
    H42 C24 1_555 1_555 1.042(19) no
    H43 C25 1_555 1_555 1.140(15) no
    H44 N6 1_555 1_555 1.11(2)   no
    H45 N6 1_555 1_555 1.11(4) no
    H46 C26 1_555 1_555 1.13(3)   no
    H47 C27 1_555 1_555 1.04(3)   no
    H48 C28 1_555 1_555 0.977(17) no
loop_
    _geom_angle_atom_site_label_1
    _geom_angle_atom_site_label_2
    _geom_angle_atom_site_label_3
    _geom_angle_site_symmetry_1
    _geom_angle_site_symmetry_2
    _geom_angle_site_symmetry_3
    _geom_angle
    _geom_angle_publ_flag
    C19 O1 C20 1_555 1_555 1_555 115.7(3)   no
    C9 N4 C19 1_555 1_555 1_555 121.6(3)   no
    C9 N4 H35 1_555 1_555 1_555 113.2(7) no
    C19 N4 H35 1_555 1_555 1_555 124.4(12) no
    C15 N5 C16 1_555 1_555 1_555 126.8(3) no
    C15 N5 H36 1_555 1_555 1_555 109.5(16) no
    C16 N5 H36 1_555 1_555 1_555 100.2(10) no
    C17 N6 H44 1_555 1_555 1_555 109(4) no
    C17 N6 H45 1_555 1_555 1_555 109(3) no
    H44 N6 H45 1_555 1_555 1_555 109.(3)   no
    C26 N7 C28 1_555 1_555 1_555 117.34(18) no
    C9 C8 C11 1_555 1_555 1_555 120.4(3)   no
    C9 C8 C12 1_555 1_555 1_555 120.7(3)   no
    C11 C8 C12 1_555 1_555 1_555 118.22(13) no
    N4 C9 C8 1_555 1_555 1_555 113.0(3)   no
    N4 C9 H29 1_555 1_555 1_555 109.(3)   no
    C8 C9 H29 1_555 1_555 1_555 108.9(15) no
    N4 C9 H30 1_555 1_555 1_555 109.5(15) no
    C8 C9 H30 1_555 1_555 1_555 108.(3)   no
    H29 C9 H30 1_555 1_555 1_555 108.9(14) no
    C13 C10 C14 1_555 1_555 1_555 118.34(12) no
    C13 C10 C15 1_555 1_555 1_555 119.6(3)   no
    C14 C10 C15 1_555 1_555 1_555 121.4(3) no
    C8 C11 C13 1_555 1_555 1_555 121.06(13) no
    C8 C11 H31 1_555 1_555 1_555 118.0(13) no
    C13 C11 H31 1_555 1_555 1_555 117.6(12) no
    C8 C12 C14 1_555 1_555 1_555 120.99(13) no
    C8 C12 H32 1_555 1_555 1_555 118.7(11) no
    C14 C12 H32 1_555 1_555 1_555 120.3(11) no
    C10 C13 C11 1_555 1_555 1_555 120.70(12) no
    C10 C13 H33 1_555 1_555 1_555 122.3(9) no
    C11 C13 H33 1_555 1_555 1_555 116.9(9) no
    C10 C14 C12 1_555 1_555 1_555 120.69(12) no
    C10 C14 H34 1_555 1_555 1_555 119.9(13) no
    C12 C14 H34 1_555 1_555 1_555 115.9(18) no
    O2 C15 N5 1_555 1_555 1_555 123.4(3)   no
    O2 C15 C10 1_555 1_555 1_555 120.3(2)   no
    N5 C15 C10 1_555 1_555 1_555 116.3(2)   no
    N5 C16 C17 1_555 1_555 1_555 118.9(2)   no
    N5 C16 C18 1_555 1_555 1_555 121.0(2)   no
    C17 C16 C18 1_555 1_555 1_555 120.10(11) no
    N6 C17 C16 1_555 1_555 1_555 120.91(14) no
    N6 C17 C21 1_555 1_555 1_555 120.61(15) no
    C16 C17 C21 1_555 1_555 1_555 118.48(10) no
    C16 C18 C23 1_555 1_555 1_555 119.96(16) no
    C16 C18 H37 1_555 1_555 1_555 112.5(17) no
    C23 C18 H37 1_555 1_555 1_555 126.2(18) no
    O1 C19 O3 1_555 1_555 1_555 124.2(2)   no
    O1 C19 N4 1_555 1_555 1_555 110.5(2)   no
    O3 C19 N4 1_555 1_555 1_555 125.00(19) no
    O1 C20 C22 1_555 1_555 1_555 109.4(3)   no
    O1 C20 H38 1_555 1_555 1_555 104.3(11) no
    C22 C20 H38 1_555 1_555 1_555 111.5(18) no
    O1 C20 H39 1_555 1_555 1_555 105.5(9) no
    C22 C20 H39 1_555 1_555 1_555 115.3(14) no
    H38 C20 H39 1_555 1_555 1_555 110.2(17) no
    C17 C21 C24 1_555 1_555 1_555 120.91(13) no
    C17 C21 H40 1_555 1_555 1_555 121.(2)   no
    C24 C21 H40 1_555 1_555 1_555 117.(3)   no
    C20 C22 C25 1_555 1_555 1_555 121.4(2)   no
    C20 C22 C26 1_555 1_555 1_555 121.5(2)   no
    C25 C22 C26 1_555 1_555 1_555 117.08(14) no
    C18 C23 C24 1_555 1_555 1_555 120.38(13) no
    C18 C23 H41 1_555 1_555 1_555 108.(2)   no
    C24 C23 H41 1_555 1_555 1_555 129.(3)   no
    C21 C24 C23 1_555 1_555 1_555 120.16(12) no
    C21 C24 H42 1_555 1_555 1_555 122.(3)   no
    C23 C24 H42 1_555 1_555 1_555 116.(3)   no
    C22 C25 C27 1_555 1_555 1_555 120.07(15) no
    C22 C25 H43 1_555 1_555 1_555 120.0(11) no
    C27 C25 H43 1_555 1_555 1_555 119.8(13) no
    N7 C26 C22 1_555 1_555 1_555 123.98(18) no
    N7 C26 H46 1_555 1_555 1_555 119.3(15) no
    C22 C26 H46 1_555 1_555 1_555 115.8(14) no
    C25 C27 C28 1_555 1_555 1_555 118.54(16) no
    C25 C27 H47 1_555 1_555 1_555 112.3(15) no
    C28 C27 H47 1_555 1_555 1_555 129.0(15) no
    N7 C28 C27 1_555 1_555 1_555 123.0(2)   no
    N7 C28 H48 1_555 1_555 1_555 115.(2)   no
    C27 C28 H48 1_555 1_555 1_555 121.(2)   no
data_VASP
_chemical_formula_sum     "C21 H20 N4 O3"
_chemical_formula_iupac     C21H20N4O3
_chemical_formula_weight     376.42
_symmetry_cell_setting     orthorhombic
_symmetry_space_group_name_H-M     'P n a 21'
_space_group_name_Hall     'P 2c -2n'
loop_
    _symmetry_equiv_pos_site_id
    _symmetry_equiv_pos_as_xyz
    1 x,y,z
    2 -x,-y,1/2+z
    3 1/2+x,1/2-y,z
    4 1/2-x,1/2+y,1/2+z
_cell_length_a     38.23600
_cell_length_b     9.44590
_cell_length_c     5.06730
_cell_angle_alpha     90.00
_cell_angle_beta     90.00
_cell_angle_gamma     90.00
_cell_volume     1830.17
_cell_formula_units_Z     4
_diffrn_radiation_type     ?
_diffrn_measurement_device_type     'DFT optimization'
loop_
    _atom_site_type_symbol
    _atom_site_label
    _atom_site_fract_x
    _atom_site_fract_y
    _atom_site_fract_z
    O O1 0.71602 0.30908 1.29383
    O O2 0.50809 0.30967 0.33129
    O O3 0.70419 0.54791 1.27319
    N N4 0.67730 0.38675 0.99681
    N N5 0.49333 0.28080 0.76790
    N N6 0.47635 0.04721 1.08292
    N N7 0.81620 0.59379 1.32902
    C C8 0.62069 0.44093 0.78248
    C C9 0.65707 0.49049 0.85136
    C C10 0.55157 0.36158 0.65553
    C C11 0.60342 0.50113 0.56549
    C C12 0.60305 0.33908 0.93232
    C C13 0.56950 0.46114 0.50143
    C C14 0.56879 0.30057 0.87182
    C C15 0.51586 0.31652 0.57107
    C C16 0.46077 0.21116 0.73033
    C C17 0.45309 0.09247 0.89166
    C C18 0.43725 0.25439 0.53534
    C C19 0.69932 0.42603 1.19110
    C C20 0.74344 0.33754 1.48371
    C C21 0.42225 0.01638 0.83831
    C C22 0.77550 0.39878 1.35610
    C C23 0.40654 0.17878 0.48894
    C C24 0.39948 0.05794 0.63863
    C C25 0.79359 0.32785 1.15597
    C C26 0.78808 0.53075 1.43545
    C C27 0.82290 0.39187 1.04445
    C C28 0.83313 0.52485 1.13556
    H H29 0.67074 0.52182 0.66856
    H H30 0.65555 0.58672 0.97420
    H H31 0.61678 0.57992 0.44388
    H H32 0.61618 0.29023 1.10028
    H H33 0.55649 0.50636 0.33008
    H H34 0.55578 0.22174 0.99486
    H H35 0.67774 0.28113 0.93441
    H H36 0.50169 0.29696 0.95825
    H H37 0.44352 0.34670 0.41575
    H H38 0.74910 0.23349 1.57088
    H H39 0.73357 0.40837 1.63868
    H H40 0.41672 -0.07745 0.95741
    H H41 0.38877 0.21199 0.33265
    H H42 0.37603 -0.00446 0.59901
    H H43 0.78509 0.22433 1.08477
    H H44 0.46617 -0.02342 1.21369
    H H45 0.48953 0.12451 1.18386
    H H46 0.77497 0.58984 1.59210
    H H47 0.83767 0.33956 0.88829
    H H48 0.85582 0.57876 1.05182
loop_
    _geom_hbond_atom_site_label_D
    _geom_hbond_atom_site_label_H
    _geom_hbond_atom_site_label_A
    _geom_hbond_site_symmetry_A
    _geom_hbond_distance_DH
    _geom_hbond_distance_HA
    _geom_hbond_distance_DA
    _geom_hbond_angle_DHA
    N4 H35 N7 4_644 1.05 1.86 2.906 174
    N5 H36 O2 1_556 1.03 1.91 2.923 168
    N6 H45 O2 1_556 1.02 2.03 3.034 166
    C9 H29 O3 1_554 1.10 2.39 3.482 170
    C25 H43 O3 4_644 1.09 2.33 3.281 144
    C26 H46 O1 4_655 1.09 2.34 3.199 135
